# Supplementary material for: Evidence from genome wide association studies implicates reduced control of Epstein-Barr virus infection in multiple sclerosis susceptibility
Source: Genome Med. 2019 Apr 30;11:26. doi: 10.1186/s13073-019-0640-z (PMC6492329; doi:10.1186/s13073-019-0640-z)
Supplement: Supplementary file 1 — Table S1. Genes dysregulated due to EBV infection. Table S2. LCLeQTL gene list. Table S3. Replication and combined p value for LCLeQTL gene list. Table S4. LCLeQTL* gene list. Table S5. Whole blood eQTLs gene list. Table S6. Whole blood eQTLs minus LCLeQTL*. Table S7. EBV Transcription Factor interactome gene list. Table S8. Intrinsic growth rate and genetic load of risk alleles. Table S9. Expression of EBV genes and genetic load of risk alleles. Table S10. EBV copy number in LCLs and genetic load of risk alleles. Table S11. LCLeQTL SNP sets and EBNA1 titres. (XLSX 730 kb) [file 13073_2019_640_MOESM1_ESM.xlsx]

## Sheet: Table S1
Supplementary Table 1. Genes Differentially expressed in LCL vs CD19+B cells at 1% FDR, calculated in EdgeR
ID	Gene	logFC	PValue	FDR	neg 1 up in LCL pos 1 down in LCL	Fold change LCL/B
11950_TNFRSF8	TNFRSF8	-9.17132	1.63e-109	1.21e-105	-1	576.557
2339_ZC3H12C	ZC3H12C	-8.36178	5.59e-98	1.89e-94	-1	328.962
19348_UBD	UBD	-10.4307	9.73e-95	1.81e-91	-1	1380.21
17232_AHRR	AHRR	-7.92417	1.43e-89	2.12e-86	-1	242.891
7865_CABLES1	CABLES1	-7.28649	1.46e-88	1.97e-85	-1	156.117
6657_CCL3	CCL3	-9.43367	1.44e-83	1.43e-80	-1	691.538
12743_UBE2C	UBE2C	-7.46589	4.32e-80	3.78e-77	-1	176.79
596_MKI67	MKI67	-9.7601	2.57e-75	1.82e-72	-1	867.129
10115_CDC20	CDC20	-8.36368	2.81e-75	1.89e-72	-1	329.396
180_CEP55	CEP55	-10.4692	3.38e-75	2.18e-72	-1	1417.53
22712_CD274	CD274	-5.70875	9.92e-74	6.14e-71	-1	52.3002
10126_CDKN2C	CDKN2C	-6.6177	2.54e-73	1.51e-70	-1	98.2035
4960_HDGFRP3	HDGFRP3	-6.59474	5.98e-72	3.29e-69	-1	96.6528
6451_ZNRF1	ZNRF1	-8.48375	1.18e-71	6.26e-69	-1	357.982
16507_CXCL13	CXCL13	-9.33627	4.43e-70	2.19e-67	-1	646.395
23343_SLC1A1	SLC1A1	-9.15995	4.02e-69	1.86e-66	-1	572.03
12149_ADA	ADA	-5.39179	8.49e-69	3.6e-66	-1	41.9846
19300_TNF	TNF	-5.82619	9.58e-69	3.95e-66	-1	56.736
3778_NDFIP2	NDFIP2	-8.36731	3.61e-68	1.45e-65	-1	330.226
6536_AURKB	AURKB	-6.3388	4.28e-66	1.63e-63	-1	80.9408
23070_MELK	MELK	-9.54233	2.05e-65	7.6e-63	-1	745.636
10497_GFI1	GFI1	-6.55722	3.8e-65	1.38e-62	-1	94.1719
4746_BUB1B	BUB1B	-6.26649	2.9e-64	1.02e-61	-1	76.984
177_CDK1	CDK1	-7.40943	7.77e-64	2.57e-61	-1	170.005
22228_MSC	MSC	-6.72164	1.04e-63	3.35e-61	-1	105.54
23187_NTRK2	NTRK2	-8.72034	1.1e-63	3.47e-61	-1	421.778
12965_MIR155HG	MIR155HG	-6.76395	1.68e-63	5.2e-61	-1	108.68
11368_PHLDA3	PHLDA3	-10.1693	3.53e-63	1.07e-60	-1	1151.48
9896_ASPM	ASPM	-7.07768	4.51e-63	1.34e-60	-1	135.081
4999_KIF23	KIF23	-8.38919	8.44e-63	2.46e-60	-1	335.273
5187_NUSAP1	NUSAP1	-4.95345	2.05e-62	5.86e-60	-1	30.9839
6659_CCL3L3	CCL3L3	-9.5149	2.8e-62	7.83e-60	-1	731.597
6658_CCL3L1	CCL3L1	-9.51743	2.93e-62	8.07e-60	-1	732.881
13919_CYP1B1	CYP1B1	-8.77034	5.07e-62	1.37e-59	-1	436.652
8649_IL4I1	IL4I1	-5.47094	9.29e-62	2.42e-59	-1	44.3525
10133_CENPF	CENPF	-5.66221	2.82e-60	6.87e-58	-1	50.6402
8335_CD70	CD70	-5.81676	4.16e-60	9.96e-58	-1	56.3663
11561_RGL1	RGL1	-6.67234	5.45e-60	1.28e-57	-1	101.994
13747_BUB1	BUB1	-6.77714	6.27e-59	1.45e-56	-1	109.678
17057_SMAD1	SMAD1	-7.19939	7.51e-59	1.72e-56	-1	146.972
11712_SLAMF7	SLAMF7	-4.93282	1.63e-58	3.67e-56	-1	30.544
18709_IER3	IER3	-7.01512	3.9e-58	8.65e-56	-1	129.349
811_SRGN	SRGN	-5.36341	7.01e-58	1.53e-55	-1	41.1669
23639_CLIC2	CLIC2	-5.63982	1.37e-57	2.95e-55	-1	49.8604
17966_PTTG1	PTTG1	-5.14711	2.7e-57	5.72e-55	-1	35.4351
13917_CYBRD1	CYBRD1	-8.03272	3.48e-57	7.28e-55	-1	261.873
4227_LGALS3	LGALS3	-5.98633	7.07e-57	1.44e-54	-1	63.3965
8463_EBI3	EBI3	-6.20686	2.61e-56	5.24e-54	-1	73.8673
20927_FSCN1	FSCN1	-8.523	5.11e-56	1.01e-53	-1	367.857
763_SCD	SCD	-5.40539	5.51e-56	1.08e-53	-1	42.3824
10738_KIF2C	KIF2C	-6.95309	5.76e-56	1.11e-53	-1	123.905
10654_IFI6	IFI6	-5.06284	6.11e-56	1.16e-53	-1	33.4247
3826_RCBTB2	RCBTB2	-5.07057	7.37e-56	1.39e-53	-1	33.6041
13279_IL2RB	IL2RB	-7.75207	7.77e-56	1.44e-53	-1	215.579
22896_GLDC	GLDC	-6.44005	9.16e-56	1.68e-53	-1	86.8259
22759_DCAF12	DCAF12	-6.24209	1.1e-55	1.98e-53	-1	75.6929
11379_PIK3R3	PIK3R3	-6.66296	4.69e-55	8.1e-53	-1	101.333
12733_TPX2	TPX2	-7.42155	5.04e-55	8.5e-53	-1	171.438
2121_SLC43A3	SLC43A3	-4.6259	1.13e-54	1.86e-52	-1	24.6907
914_ZWINT	ZWINT	-6.73946	1.9e-54	3.1e-52	-1	106.851
18450_DST	DST	-6.67104	2.16e-54	3.49e-52	-1	101.902
22731_CKS2	CKS2	-4.4027	2.88e-54	4.55e-52	-1	21.1516
13859_CHPF	CHPF	-6.67414	2.99e-53	4.49e-51	-1	102.121
11679_SEMA4A	SEMA4A	-4.76722	3.3e-53	4.91e-51	-1	27.2318
14539_MTHFD2	MTHFD2	-4.72275	4.04e-53	5.94e-51	-1	26.4053
16387_ARHGAP10	ARHGAP10	-7.40002	5.5e-53	7.94e-51	-1	168.9
17618_KIF20A	KIF20A	-7.80444	9.17e-53	1.31e-50	-1	223.548
4791_CCNB2	CCNB2	-6.46339	1.61e-52	2.28e-50	-1	88.242
13221_EMID1	EMID1	-10.2732	2.09e-52	2.93e-50	-1	1237.53
17604_ITGA1	ITGA1	-9.16952	2.46e-52	3.41e-50	-1	575.839
13601_USP18	USP18	-4.98305	3.99e-52	5.49e-50	-1	31.6263
12048_VCAM1	VCAM1	-10.9579	6.52e-52	8.88e-50	-1	1989.12
8131_TYMS	TYMS	-7.51554	1.04e-51	1.39e-49	-1	182.98
19137_RRAGD	RRAGD	-5.38568	1.48e-51	1.94e-49	-1	41.8073
7378_PLEKHH3	PLEKHH3	-6.47432	1.57e-51	2.04e-49	-1	88.9127
2635_DRAM1	DRAM1	-4.45423	2.33e-51	3.01e-49	-1	21.9209
2664_ESPL1	ESPL1	-5.89821	3.1e-51	3.97e-49	-1	59.6402
7415_PYCR1	PYCR1	-6.67784	8.34e-51	1.05e-48	-1	102.383
6548_BIRC5	BIRC5	-7.46502	1.02e-50	1.27e-48	-1	176.683
7732_TUBG1	TUBG1	-4.48597	1.07e-50	1.32e-48	-1	22.4085
18829_LTA	LTA	-5.92785	2.25e-50	2.76e-48	-1	60.8781
3133_OASL	OASL	-6.45779	2.76e-50	3.36e-48	-1	87.9
9450_TRIP10	TRIP10	-4.2442	4.76e-50	5.7e-48	-1	18.951
5868_IL32	IL32	-9.91345	5.91e-50	7.02e-48	-1	964.375
13439_PLXNB2	PLXNB2	-4.08682	8.67e-50	1.02e-47	-1	16.9924
20687_BLVRA	BLVRA	-4.97487	1.8e-49	2.09e-47	-1	31.4475
10486_GBP1	GBP1	-4.27568	2.69e-49	3.1e-47	-1	19.3691
7709_TOP2A	TOP2A	-6.98195	3.63e-49	4.14e-47	-1	126.409
17338_CCNB1	CCNB1	-5.54379	4.81e-49	5.45e-47	-1	46.6496
8630_ICAM1	ICAM1	-5.07717	4.89e-49	5.5e-47	-1	33.7582
13080_A4GALT	A4GALT	-8.00291	1.1e-48	1.22e-46	-1	256.517
10685_ISG15	ISG15	-5.55664	1.41e-48	1.55e-46	-1	47.0667
3498_WNT5B	WNT5B	-12.3184	1.5e-48	1.64e-46	-1	5107.59
23437_TRAF1	TRAF1	-4.12663	4.91e-48	5.28e-46	-1	17.4678
12990_NCRNA00158	NCRNA00158	-6.98054	1.03e-47	1.09e-45	-1	126.285
6356_TNFRSF17	TNFRSF17	-6.84675	1.59e-47	1.67e-45	-1	115.1
11524_RAB13	RAB13	-4.64312	2.34e-47	2.41e-45	-1	24.9872
18939_MYB	MYB	-6.50421	2.63e-47	2.69e-45	-1	90.7744
1131_CDCA5	CDCA5	-6.3394	7.13e-47	7.15e-45	-1	80.975
5628_CCL22	CCL22	-7.2159	7.29e-47	7.26e-45	-1	148.663
8326_CCL25	CCL25	-9.27166	1.25e-46	1.23e-44	-1	618.086
22247_NCALD	NCALD	-7.87754	1.79e-46	1.74e-44	-1	235.167
24252_PIR	PIR	-9.37421	5.54e-46	5.34e-44	-1	663.62
6661_CCL4L1	CCL4L1	-8.79716	2.87e-45	2.72e-43	-1	444.844
6662_CCL4L2	CCL4L2	-8.79716	2.88e-45	2.72e-43	-1	444.844
23941_KIF4A	KIF4A	-8.69821	4.97e-45	4.65e-43	-1	415.357
17847_PAM	PAM	-4.63328	5.61e-45	5.21e-43	-1	24.8173
10184_COL24A1	COL24A1	-7.80275	9.54e-45	8.8e-43	-1	223.287
3457_TROAP	TROAP	-5.81984	1.14e-44	1.04e-42	-1	56.4867
4096_DLGAP5	DLGAP5	-10.0591	1.29e-44	1.18e-42	-1	1066.81
12728_TOX2	TOX2	-6.19444	4e-44	3.54e-42	-1	73.2339
14167_ID2	ID2	-5.50863	6.87e-44	6.03e-42	-1	45.5264
19063_PRDM1	PRDM1	-4.48188	7.86e-44	6.86e-42	-1	22.345
16884_NCAPG	NCAPG	-4.58236	8.81e-44	7.61e-42	-1	23.9567
16686_IGJ	IGJ	-4.97151	9.43e-44	8.05e-42	-1	31.3743
3971_BATF	BATF	-5.54124	1.82e-43	1.54e-41	-1	46.5671
4048_CDKN3	CDKN3	-6.71998	3.01e-43	2.51e-41	-1	105.419
9930_BATF3	BATF3	-7.44421	3.04e-43	2.52e-41	-1	174.153
7368_PIK3R6	PIK3R6	-4.88532	3.52e-43	2.9e-41	-1	29.5548
13161_CDC45	CDC45	-7.39188	4e-43	3.28e-41	-1	167.949
17550_GZMK	GZMK	-9.74682	4.54e-43	3.71e-41	-1	859.18
7844_B4GALT6	B4GALT6	-5.81333	8.72e-43	6.97e-41	-1	56.2326
3888_TNFSF11	TNFSF11	-10.1131	2.02e-42	1.59e-40	-1	1107.47
23453_TXN	TXN	-4.74925	2.09e-42	1.63e-40	-1	26.8946
2534_CCND2	CCND2	-4.24037	3.49e-42	2.69e-40	-1	18.9007
13606_XBP1	XBP1	-4.11653	4.7e-42	3.58e-40	-1	17.346
16464_CENPE	CENPE	-5.3851	5.25e-42	3.98e-40	-1	41.7904
23331_SEC61B	SEC61B	-3.96433	9.95e-42	7.43e-40	-1	15.6093
4357_MYH6	MYH6	-12.5901	1.03e-41	7.67e-40	-1	6165.85
18748_KIFC1	KIFC1	-5.56671	1.84e-41	1.35e-39	-1	47.3964
19338_TTK	TTK	-5.71399	7.6e-41	5.56e-39	-1	52.4906
264_EGR2	EGR2	-4.70634	8.43e-41	6.13e-39	-1	26.1065
13226_FAM116B	FAM116B	-4.42535	1.04e-40	7.52e-39	-1	21.4863
15357_CPOX	CPOX	-3.48037	1.54e-40	1.11e-38	-1	11.1608
14918_STAT1	STAT1	-4.39583	1.6e-40	1.14e-38	-1	21.0512
17406_DEPDC1B	DEPDC1B	-7.83884	1.79e-40	1.27e-38	-1	228.943
10088_CCDC28B	CCDC28B	-4.29392	1.94e-40	1.37e-38	-1	19.6154
6064_MT2A	MT2A	-4.73198	2.19e-40	1.54e-38	-1	26.5747
2830_KIF21A	KIF21A	-4.77254	4.27e-40	2.99e-38	-1	27.3324
391_IFIT1	IFIT1	-5.45882	6.61e-40	4.61e-38	-1	43.9815
4176_GZMB	GZMB	-8.21922	7.99e-40	5.54e-38	-1	298.011
15425_EOMES	EOMES	-10.1178	9.35e-40	6.41e-38	-1	1111.15
18477_ETV7	ETV7	-6.55759	9.36e-40	6.41e-38	-1	94.1956
8205_ASF1B	ASF1B	-5.4424	1.31e-39	8.94e-38	-1	43.4836
6916_HIC1	HIC1	-6.21823	1.74e-39	1.17e-37	-1	74.4514
10298_DTL	DTL	-6.49029	1.93e-39	1.29e-37	-1	89.9025
7932_HMSD	HMSD	-8.37083	2.85e-39	1.91e-37	-1	331.033
10405_FAM72D	FAM72D	-4.99023	2.88e-39	1.92e-37	-1	31.784
919_ABTB2	ABTB2	-4.8338	3.22e-39	2.13e-37	-1	28.518
3872_STARD13	STARD13	-8.56052	8.17e-39	5.32e-37	-1	377.55
100_C10orf10	C10orf10	-8.6982	9.87e-39	6.37e-37	-1	415.355
7592_SPAG5	SPAG5	-4.62125	1.34e-38	8.59e-37	-1	24.6113
2879_LAG3	LAG3	-9.11816	1.36e-38	8.68e-37	-1	555.7
742_RASSF4	RASSF4	-6.06916	1.99e-38	1.27e-36	-1	67.1429
15934_PLA1A	PLA1A	-6.95223	2.4e-38	1.52e-36	-1	123.831
23899_HMGB3	HMGB3	-4.57051	2.42e-38	1.53e-36	-1	23.7607
10121_CDCA8	CDCA8	-5.59062	3.79e-38	2.38e-36	-1	48.1885
15474_FNDC3B	FNDC3B	-4.1405	8.48e-38	5.29e-36	-1	17.6366
6828_FDXR	FDXR	-4.31691	1.06e-37	6.57e-36	-1	19.9305
11715_SLC16A1	SLC16A1	-3.60428	1.89e-37	1.16e-35	-1	12.1617
17570_HMMR	HMMR	-5.98554	2.32e-37	1.41e-35	-1	63.3618
6610_C17orf96	C17orf96	-6.36694	3.37e-37	2.03e-35	-1	82.5351
14560_NCAPH	NCAPH	-6.12999	5.51e-37	3.26e-35	-1	70.0344
16678_HSPA4L	HSPA4L	-8.32884	6.14e-37	3.62e-35	-1	321.537
3847_SKA3	SKA3	-8.38547	7.34e-37	4.31e-35	-1	334.409
20651_ANLN	ANLN	-7.29977	8.86e-37	5.16e-35	-1	157.561
17292_C5orf32	C5orf32	-4.31197	1.06e-36	6.12e-35	-1	19.8624
10101_CD2	CD2	-7.67914	1.13e-36	6.5e-35	-1	204.951
2418_ARNTL2	ARNTL2	-5.13174	1.32e-36	7.57e-35	-1	35.0596
718_PRDX3	PRDX3	-3.77191	4.2e-36	2.38e-34	-1	13.6602
6161_PKMYT1	PKMYT1	-6.01106	4.3e-36	2.43e-34	-1	64.4925
15748_MFI2	MFI2	-8.02515	4.75e-36	2.67e-34	-1	260.502
6660_CCL4	CCL4	-7.4971	7.17e-36	4e-34	-1	180.656
23266_PSAT1	PSAT1	-7.59068	7.4e-36	4.11e-34	-1	192.762
23156_NANS	NANS	-3.42269	1.06e-35	5.81e-34	-1	10.7234
15632_LAMP3	LAMP3	-3.84037	1.2e-35	6.55e-34	-1	14.3241
13844_CENPA	CENPA	-6.62081	1.28e-35	6.93e-34	-1	98.4152
16716_LAP3	LAP3	-4.26003	1.31e-35	7.08e-34	-1	19.16
3601_DIAPH3	DIAPH3	-9.10954	1.56e-35	8.37e-34	-1	552.388
7122_MAP2K6	MAP2K6	-3.70486	1.61e-35	8.59e-34	-1	13.0399
10403_FAM72A	FAM72A	-4.82307	1.87e-35	9.94e-34	-1	28.3066
4060_CKB	CKB	-6.32018	1.89e-35	9.97e-34	-1	79.9033
10207_CSF1	CSF1	-7.49897	4.14e-35	2.17e-33	-1	180.89
1351_H2AFX	H2AFX	-3.38466	5.01e-35	2.61e-33	-1	10.4444
18123_TARS	TARS	-3.42316	5.58e-35	2.9e-33	-1	10.7269
9909_ATP1B1	ATP1B1	-4.84537	6.34e-35	3.26e-33	-1	28.7477
314_FAS	FAS	-3.61114	8.77e-35	4.48e-33	-1	12.2197
9_ACTA2	ACTA2	-4.24429	8.82e-35	4.48e-33	-1	18.9522
7913_ENOSF1	ENOSF1	-3.562	8.83e-35	4.48e-33	-1	11.8105
10404_FAM72B	FAM72B	-4.53374	1.66e-34	8.23e-33	-1	23.1629
4763_C15orf42	C15orf42	-7.19134	1.7e-34	8.41e-33	-1	146.153
22287_PBK	PBK	-8.28519	2.11e-34	1.04e-32	-1	311.955
11231_NUF2	NUF2	-4.1674	2.26e-34	1.11e-32	-1	17.9685
11710_SLAMF1	SLAMF1	-3.23564	2.79e-34	1.36e-32	-1	9.41944
10682_IQGAP3	IQGAP3	-8.1189	3.32e-34	1.61e-32	-1	277.991
5560_BCAR1	BCAR1	-11.9328	3.55e-34	1.72e-32	-1	3909.56
6166_PLK1	PLK1	-5.25803	4.6e-34	2.21e-32	-1	38.2669
17633_LMNB1	LMNB1	-3.60594	4.89e-34	2.34e-32	-1	12.1757
2791_IFNG	IFNG	-6.81073	8.53e-34	4.06e-32	-1	112.263
13996_EMX1	EMX1	-7.65967	8.61e-34	4.08e-32	-1	202.204
7733_TUBG2	TUBG2	-3.26473	8.8e-34	4.16e-32	-1	9.61131
14813_SEMA4C	SEMA4C	-5.67659	1.01e-33	4.74e-32	-1	51.1476
1712_NUCB2	NUCB2	-3.84035	1.1e-33	5.18e-32	-1	14.3239
20953_GIMAP6	GIMAP6	-5.93292	1.19e-33	5.56e-32	-1	61.0923
15872_NT5DC2	NT5DC2	-5.09194	1.22e-33	5.71e-32	-1	34.1057
16455_CCNA2	CCNA2	-3.68117	1.35e-33	6.26e-32	-1	12.8276
12981_MX1	MX1	-3.38606	1.56e-33	7.22e-32	-1	10.4546
1382_IFITM1	IFITM1	-4.07698	1.56e-33	7.24e-32	-1	16.8769
12541_PCNA	PCNA	-4.25876	1.8e-33	8.32e-32	-1	19.1432
15488_GBE1	GBE1	-3.13187	2.42e-33	1.11e-31	-1	8.7657
18384_CENPW	CENPW	-4.63063	2.44e-33	1.12e-31	-1	24.7719
12046_VASH2	VASH2	-5.26051	2.9e-33	1.33e-31	-1	38.3329
18721_IRF4	IRF4	-3.30442	3.83e-33	1.73e-31	-1	9.87935
3962_ASB2	ASB2	-7.27833	4.84e-33	2.19e-31	-1	155.237
10305_DYRK3	DYRK3	-11.3116	5.44e-33	2.45e-31	-1	2541.82
2711_GAPDH	GAPDH	-4.14098	6.84e-33	3.07e-31	-1	17.6425
13261_GTSE1	GTSE1	-5.59805	9.19e-33	4.08e-31	-1	48.4375
1621_MMP7	MMP7	-11.808	1.3e-32	5.72e-31	-1	3585.52
16012_RFTN1	RFTN1	-3.47641	1.32e-32	5.82e-31	-1	11.1302
8031_NDC80	NDC80	-3.84672	1.39e-32	6.08e-31	-1	14.3873
17549_GZMA	GZMA	-7.73211	1.58e-32	6.92e-31	-1	212.617
17350_CDC25C	CDC25C	-11.1905	2.12e-32	9.21e-31	-1	2337.15
3231_PTMS	PTMS	-5.89924	3.6e-32	1.56e-30	-1	59.6825
14199_INPP1	INPP1	-3.56979	4.53e-32	1.95e-30	-1	11.8745
17262_ATOX1	ATOX1	-3.40898	6.86e-32	2.93e-30	-1	10.622
21828_CDCA2	CDCA2	-7.19885	7.08e-32	3.02e-30	-1	146.916
2000_RAB38	RAB38	-6.4701	7.18e-32	3.06e-30	-1	88.6534
21439_RARRES2	RARRES2	-8.01946	7.29e-32	3.09e-30	-1	259.477
2019_RCN1	RCN1	-3.06949	7.79e-32	3.28e-30	-1	8.39475
7295_NME1	NME1	-3.70779	9.12e-32	3.81e-30	-1	13.0664
1977_PRKCDBP	PRKCDBP	-11.6283	1.17e-31	4.86e-30	-1	3165.79
8611_HCST	HCST	-3.76044	1.43e-31	5.94e-30	-1	13.552
5220_PIF1	PIF1	-4.56436	2.04e-31	8.4e-30	-1	23.6597
18719_IPCEF1	IPCEF1	-4.37158	2.06e-31	8.44e-30	-1	20.7002
10110_CD58	CD58	-3.28962	2.06e-31	8.44e-30	-1	9.77855
1640_MRPL17	MRPL17	-3.3704	2.82e-31	1.14e-29	-1	10.3417
5286_SELS	SELS	-3.0324	3.91e-31	1.58e-29	-1	8.18169
4895_FBN1	FBN1	-5.8632	4.76e-31	1.92e-29	-1	58.2103
12758_WFDC2	WFDC2	-9.31177	5.44e-31	2.17e-29	-1	635.51
20618_ACHE	ACHE	-9.05523	6.63e-31	2.64e-29	-1	531.981
9473_UHRF1	UHRF1	-4.65503	8.81e-31	3.49e-29	-1	25.1944
11696_SH2D2A	SH2D2A	-6.46531	9.28e-31	3.67e-29	-1	88.3594
24251_PIR-FIGF	PIR-FIGF	-11.568	9.52e-31	3.75e-29	-1	3036
18272_BMP6	BMP6	-3.11682	1.02e-30	4.01e-29	-1	8.67475
20837_DFNA5	DFNA5	-4.67247	1.6e-30	6.2e-29	-1	25.5008
21359_PDIA4	PDIA4	-3.82652	1.81e-30	6.98e-29	-1	14.1873
18224_ACAT2	ACAT2	-3.38641	1.94e-30	7.43e-29	-1	10.4571
1450_LDHA	LDHA	-3.68888	2.71e-30	1.03e-28	-1	12.8963
19189_SLC29A1	SLC29A1	-3.7966	3.01e-30	1.14e-28	-1	13.896
14709_PSMD14	PSMD14	-2.96996	3.06e-30	1.15e-28	-1	7.83512
14811_SDC1	SDC1	-8.84759	3.2e-30	1.2e-28	-1	460.67
18547_GMNN	GMNN	-3.65858	3.55e-30	1.33e-28	-1	12.6283
17844_P4HA2	P4HA2	-6.80363	3.66e-30	1.37e-28	-1	111.711
21286_NAMPT	NAMPT	-3.30622	3.67e-30	1.37e-28	-1	9.8917
18182_VDAC1	VDAC1	-3.29386	3.86e-30	1.43e-28	-1	9.8073
10260_DHCR24	DHCR24	-5.12161	5.49e-30	2.03e-28	-1	34.8145
15299_CDC25A	CDC25A	-7.57922	5.87e-30	2.16e-28	-1	191.237
13925_CYS1	CYS1	-8.40001	6.01e-30	2.21e-28	-1	337.796
4546_SLIRP	SLIRP	-3.50509	6.34e-30	2.32e-28	-1	11.3537
5814_GINS2	GINS2	-6.06227	6.52e-30	2.38e-28	-1	66.8229
13930_DBI	DBI	-3.38389	7.32e-30	2.67e-28	-1	10.4389
2544_CDCA3	CDCA3	-5.97151	7.57e-30	2.76e-28	-1	62.7485
15515_GPR15	GPR15	-4.65353	8.88e-30	3.2e-28	-1	25.1682
13595_TYMP	TYMP	-3.66584	8.89e-30	3.2e-28	-1	12.6919
4177_GZMH	GZMH	-7.87566	9.41e-30	3.38e-28	-1	234.86
10066_CAMSAP1L1	CAMSAP1L1	-4.17767	9.56e-30	3.43e-28	-1	18.0968
397_IL15RA	IL15RA	-3.63764	1.03e-29	3.69e-28	-1	12.4462
16505_CXCL10	CXCL10	-11.9273	1.27e-29	4.54e-28	-1	3894.59
13121_BID	BID	-3.67047	1.31e-29	4.65e-28	-1	12.7327
2644_E2F7	E2F7	-5.43371	1.34e-29	4.75e-28	-1	43.2224
4453_PSMA3	PSMA3	-3.13866	1.37e-29	4.84e-28	-1	8.80703
15732_MANF	MANF	-4.11489	1.52e-29	5.36e-28	-1	17.3263
5222_PKM2	PKM2	-3.55599	1.63e-29	5.7e-28	-1	11.7614
14905_SPR	SPR	-8.47814	1.67e-29	5.85e-28	-1	356.593
15180_ATP1B3	ATP1B3	-2.7656	1.83e-29	6.38e-28	-1	6.80032
23239_PHF19	PHF19	-2.98422	2.49e-29	8.66e-28	-1	7.91296
14633_PDCD1	PDCD1	-6.26799	2.57e-29	8.9e-28	-1	77.0644
14796_RUFY4	RUFY4	-6.16113	2.85e-29	9.84e-28	-1	71.5626
2442_BCAT1	BCAT1	-4.45941	2.86e-29	9.84e-28	-1	21.9996
10709_KCNK1	KCNK1	-9.33523	2.86e-29	9.84e-28	-1	645.928
5503_AARS	AARS	-3.38947	3.02e-29	1.04e-27	-1	10.4793
1235_E2F8	E2F8	-8.7087	3.03e-29	1.04e-27	-1	418.389
14414_MCM6	MCM6	-3.56215	3.44e-29	1.17e-27	-1	11.8117
22720_CDKN2A	CDKN2A	-4.58689	3.45e-29	1.17e-27	-1	24.0322
5289_SEMA7A	SEMA7A	-3.26058	3.8e-29	1.29e-27	-1	9.5837
24359_SLC38A5	SLC38A5	-2.94521	4.22e-29	1.43e-27	-1	7.70186
22041_HEY1	HEY1	-7.79385	4.57e-29	1.54e-27	-1	221.914
4165_GPHN	GPHN	-3.21766	4.89e-29	1.65e-27	-1	9.30276
13636_ACOXL	ACOXL	-8.62323	4.91e-29	1.65e-27	-1	394.321
9439_TNFSF9	TNFSF9	-3.09265	5.25e-29	1.76e-27	-1	8.53062
13502_SDF2L1	SDF2L1	-4.03647	5.49e-29	1.84e-27	-1	16.4096
4644_TNFAIP2	TNFAIP2	-5.40803	5.63e-29	1.88e-27	-1	42.4598
19342_TUBB2B	TUBB2B	-3.02191	6.25e-29	2.08e-27	-1	8.12244
20935_GARS	GARS	-3.41354	6.62e-29	2.2e-27	-1	10.6556
13887_COMMD1	COMMD1	-3.13102	6.77e-29	2.24e-27	-1	8.76051
201_CREM	CREM	-2.94226	7.34e-29	2.42e-27	-1	7.68617
2888_LIMA1	LIMA1	-4.77782	7.91e-29	2.6e-27	-1	27.4326
22347_RAD54B	RAD54B	-3.88124	7.97e-29	2.61e-27	-1	14.7357
10059_CACNA1E	CACNA1E	-4.90819	8.08e-29	2.64e-27	-1	30.027
1168_CREB3L1	CREB3L1	-8.55998	8.97e-29	2.93e-27	-1	377.409
23241_PHPT1	PHPT1	-3.41927	9.1e-29	2.96e-27	-1	10.698
18609_HIST1H1C	HIST1H1C	-4.27277	1.01e-28	3.29e-27	-1	19.3301
11402_PLOD1	PLOD1	-2.99416	1.02e-28	3.29e-27	-1	7.9677
17400_DBN1	DBN1	-4.4932	1.12e-28	3.62e-27	-1	22.521
3484_VDR	VDR	-4.21129	1.2e-28	3.87e-27	-1	18.5236
16696_JAKMIP1	JAKMIP1	-5.90526	1.2e-28	3.88e-27	-1	59.9321
20952_GIMAP5	GIMAP5	-6.51338	1.8e-28	5.76e-27	-1	91.3528
16820_MGST2	MGST2	-5.53504	2.01e-28	6.42e-27	-1	46.3673
6940_IFI35	IFI35	-3.65291	2.05e-28	6.53e-27	-1	12.5787
20954_GIMAP7	GIMAP7	-8.22544	2.65e-28	8.37e-27	-1	299.299
13558_TCN2	TCN2	-7.37111	2.78e-28	8.77e-27	-1	165.549
3806_POMP	POMP	-2.9672	2.84e-28	8.94e-27	-1	7.82017
3302_SCARB1	SCARB1	-2.973	2.89e-28	9.09e-27	-1	7.85169
6105_NOL3	NOL3	-5.88614	3e-28	9.37e-27	-1	59.1431
20783_CHST12	CHST12	-2.83791	3.1e-28	9.66e-27	-1	7.14982
16652_H2AFZ	H2AFZ	-3.0904	3.28e-28	1.02e-26	-1	8.51733
6921_HNF1B	HNF1B	-6.85544	4.49e-28	1.39e-26	-1	115.796
1121_CD3E	CD3E	-6.84901	5.18e-28	1.6e-26	-1	115.281
22098_LOC100132891	LOC100132891	-4.59578	5.19e-28	1.6e-26	-1	24.1807
24346_SH2D1A	SH2D1A	-6.6787	5.52e-28	1.7e-26	-1	102.444
13028_PSMG1	PSMG1	-3.19252	5.67e-28	1.74e-26	-1	9.14204
12274_CST7	CST7	-7.14737	6.71e-28	2.06e-26	-1	141.766
4460_PSME2	PSME2	-3.38244	8.16e-28	2.49e-26	-1	10.4284
9029_NKG7	NKG7	-7.21855	8.76e-28	2.66e-26	-1	148.936
11534_RAD54L	RAD54L	-4.62264	8.89e-28	2.7e-26	-1	24.6351
6467_ABI3	ABI3	-3.23799	1.04e-27	3.15e-26	-1	9.43482
5452_TRIM69	TRIM69	-4.49402	1.06e-27	3.2e-26	-1	22.5339
13170_CENPM	CENPM	-4.26805	1.25e-27	3.78e-26	-1	19.2668
20886_EZH2	EZH2	-3.37977	1.31e-27	3.95e-26	-1	10.4091
19246_SYTL3	SYTL3	-4.30732	1.33e-27	4e-26	-1	19.7985
9820_AGRN	AGRN	-2.966	1.41e-27	4.22e-26	-1	7.81365
14131_HAAO	HAAO	-3.6261	1.42e-27	4.25e-26	-1	12.3471
3250_RACGAP1	RACGAP1	-3.51511	1.46e-27	4.37e-26	-1	11.4328
15350_COX17	COX17	-3.13047	1.6e-27	4.78e-26	-1	8.7572
13836_CD8A	CD8A	-6.76582	1.81e-27	5.4e-26	-1	108.822
4059_CINP	CINP	-3.18649	1.91e-27	5.67e-26	-1	9.10395
24295_RAB9A	RAB9A	-2.95232	1.96e-27	5.8e-26	-1	7.73993
16459_CD38	CD38	-3.41011	2.07e-27	6.11e-26	-1	10.6303
21959_FABP5	FABP5	-3.80814	2.24e-27	6.58e-26	-1	14.0077
16606_FNIP2	FNIP2	-7.29781	3.44e-27	1.01e-25	-1	157.347
8635_IFI30	IFI30	-3.91098	4.53e-27	1.31e-25	-1	15.0426
4866_EHD4	EHD4	-3.03046	4.65e-27	1.34e-25	-1	8.17069
4454_PSMA6	PSMA6	-3.45173	5.48e-27	1.58e-25	-1	10.9415
22316_POP1	POP1	-3.40729	5.6e-27	1.61e-25	-1	10.6096
18147_TMEM173	TMEM173	-5.2115	8.07e-27	2.3e-25	-1	37.0525
15560_ID2B	ID2B	-5.14194	8.95e-27	2.55e-25	-1	35.3084
7735_TXNDC17	TXNDC17	-3.18173	1e-26	2.84e-25	-1	9.07396
10535_GPR137B	GPR137B	-3.7992	1.09e-26	3.1e-25	-1	13.9211
12619_SDC4	SDC4	-5.07019	1.16e-26	3.28e-25	-1	33.5954
6669_CD300A	CD300A	-3.63618	1.21e-26	3.41e-25	-1	12.4336
18295_C6orf105	C6orf105	-6.09458	1.3e-26	3.65e-25	-1	68.3364
5627_CCL17	CCL17	-8.78302	1.31e-26	3.66e-25	-1	440.505
11844_STMN1	STMN1	-3.02697	1.43e-26	3.99e-25	-1	8.15095
10480_GALE	GALE	-3.42015	1.44e-26	4.01e-25	-1	10.7045
10475_FUCA1	FUCA1	-2.99567	1.69e-26	4.7e-25	-1	7.97604
1381_HYOU1	HYOU1	-3.44412	1.81e-26	5.02e-25	-1	10.8839
22432_SQLE	SQLE	-2.70454	2e-26	5.54e-25	-1	6.51849
15434_ETV5	ETV5	-5.82394	2.48e-26	6.86e-25	-1	56.6476
2784_HSP90B1	HSP90B1	-2.9943	2.76e-26	7.62e-25	-1	7.96844
13094_APOBEC3B	APOBEC3B	-3.45748	2.78e-26	7.67e-25	-1	10.9852
367_HELLS	HELLS	-3.50115	2.94e-26	8.09e-25	-1	11.3227
16862_MND1	MND1	-6.59948	2.97e-26	8.18e-25	-1	96.9709
3719_LPAR6	LPAR6	-4.35411	3.12e-26	8.55e-25	-1	20.4512
12628_SIRPA	SIRPA	-4.16636	3.44e-26	9.43e-25	-1	17.9556
4188_IFI27	IFI27	-7.63281	3.55e-26	9.72e-25	-1	198.475
14397_MAL	MAL	-7.4717	3.72e-26	1.01e-24	-1	177.503
95_BNIP3	BNIP3	-3.22128	3.8e-26	1.03e-24	-1	9.32613
11967_TP73	TP73	-3.59553	4.04e-26	1.09e-24	-1	12.0882
8873_MEF2B	MEF2B	-4.20517	4.21e-26	1.14e-24	-1	18.4452
10374_FAM129A	FAM129A	-3.15908	4.25e-26	1.15e-24	-1	8.93262
4358_MYH7	MYH7	-10.9891	4.28e-26	1.15e-24	-1	2032.65
352_GOT1	GOT1	-3.09394	4.7e-26	1.26e-24	-1	8.53825
4456_PSMB5	PSMB5	-3.27359	4.74e-26	1.27e-24	-1	9.67051
10488_GBP2	GBP2	-3.43655	5.13e-26	1.37e-24	-1	10.8269
16421_C4orf32	C4orf32	-3.10293	5.16e-26	1.38e-24	-1	8.59161
23411_TJP2	TJP2	-3.79043	6.56e-26	1.74e-24	-1	13.8367
925_ACP2	ACP2	-2.9161	9.92e-26	2.6e-24	-1	7.54804
17523_GLRX	GLRX	-3.7951	1.1e-25	2.87e-24	-1	13.8816
15947_PLXNB1	PLXNB1	-4.95712	1.35e-25	3.51e-24	-1	31.0629
16081_SHOX2	SHOX2	-9.40547	1.41e-25	3.65e-24	-1	678.155
16802_MAD2L1	MAD2L1	-3.40984	1.41e-25	3.66e-24	-1	10.6283
4739_BCL2A1	BCL2A1	-3.00076	1.44e-25	3.73e-24	-1	8.00422
17024_SEC24D	SEC24D	-3.09053	1.58e-25	4.08e-24	-1	8.51808
19341_TUBB2A	TUBB2A	-2.63725	1.58e-25	4.08e-24	-1	6.22144
20951_GIMAP4	GIMAP4	-6.4508	1.69e-25	4.34e-24	-1	87.475
6227_RRAD	RRAD	-5.58219	1.7e-25	4.35e-24	-1	47.9077
6091_NETO2	NETO2	-3.12014	1.79e-25	4.58e-24	-1	8.69471
9798_ACOT7	ACOT7	-4.26726	1.92e-25	4.89e-24	-1	19.2563
1211_DHCR7	DHCR7	-3.25345	2.01e-25	5.1e-24	-1	9.53643
21478_SEC61G	SEC61G	-2.7866	2.08e-25	5.28e-24	-1	6.90002
5742_DOK4	DOK4	-4.45105	2.23e-25	5.64e-24	-1	21.8725
1208_DEPDC7	DEPDC7	-7.53535	2.35e-25	5.93e-24	-1	185.509
1120_CD3D	CD3D	-7.05875	2.6e-25	6.52e-24	-1	133.32
7780_YWHAE	YWHAE	-2.77993	2.77e-25	6.95e-24	-1	6.86819
977_ARHGEF17	ARHGEF17	-7.96153	2.79e-25	7e-24	-1	249.264
2360_AACS	AACS	-2.86592	3.05e-25	7.61e-24	-1	7.29001
13034_RRP1	RRP1	-2.61988	3.43e-25	8.53e-24	-1	6.14699
21419_PSMA2	PSMA2	-2.91812	3.46e-25	8.6e-24	-1	7.55862
17781_MRPL22	MRPL22	-2.8153	3.49e-25	8.65e-24	-1	7.03866
17827_NRG2	NRG2	-7.45177	3.51e-25	8.68e-24	-1	175.067
21993_FBXO16	FBXO16	-10.3867	3.96e-25	9.78e-24	-1	1338.8
7693_TMEM97	TMEM97	-2.82723	4.09e-25	1.01e-23	-1	7.09711
5966_LOC81691	LOC81691	-5.96617	4.54e-25	1.11e-23	-1	62.5166
6351_TMEM208	TMEM208	-2.7331	4.64e-25	1.14e-23	-1	6.64881
2859_KRT7	KRT7	-7.64724	4.87e-25	1.19e-23	-1	200.469
719_PRF1	PRF1	-7.15895	5.16e-25	1.26e-23	-1	142.908
7670_TK1	TK1	-3.89746	5.57e-25	1.35e-23	-1	14.9023
13839_CDCA7	CDCA7	-3.59869	5.72e-25	1.39e-23	-1	12.1147
7832_ALPK2	ALPK2	-6.02113	5.98e-25	1.45e-23	-1	64.9442
12080_YARS	YARS	-2.75389	6.55e-25	1.58e-23	-1	6.74531
21050_KDELR2	KDELR2	-2.76198	7.34e-25	1.76e-23	-1	6.78325
8754_LMNB2	LMNB2	-2.8549	7.61e-25	1.83e-23	-1	7.23455
2889_LIN7A	LIN7A	-11.6907	7.88e-25	1.89e-23	-1	3305.56
17812_NIM1	NIM1	-5.96819	8.01e-25	1.92e-23	-1	62.6044
1908_PAK1	PAK1	-3.13996	8.59e-25	2.05e-23	-1	8.815
4800_CHAC1	CHAC1	-6.76952	8.82e-25	2.1e-23	-1	109.101
10021_C1orf31	C1orf31	-3.05516	1.07e-24	2.56e-23	-1	8.31182
14159_HSPD1	HSPD1	-2.79021	1.26e-24	2.99e-23	-1	6.91731
18138_TIMD4	TIMD4	-8.21626	1.27e-24	3.02e-23	-1	297.4
6245_SEPX1	SEPX1	-3.69559	1.53e-24	3.62e-23	-1	12.9564
8209_ATF5	ATF5	-4.55614	1.54e-24	3.62e-23	-1	23.5252
16894_NEUROG2	NEUROG2	-10.3263	1.62e-24	3.8e-23	-1	1283.89
16142_SRPRB	SRPRB	-2.7977	1.89e-24	4.44e-23	-1	6.95332
2182_STT3A	STT3A	-2.98975	1.95e-24	4.56e-23	-1	7.94338
20753_CAV1	CAV1	-5.24739	2.02e-24	4.71e-23	-1	37.9858
12262_CPXM1	CPXM1	-6.89611	2.08e-24	4.85e-23	-1	119.107
10437_FDPS	FDPS	-2.97396	2.18e-24	5.08e-23	-1	7.85689
11475_PRDX1	PRDX1	-3.59477	2.26e-24	5.24e-23	-1	12.0818
8681_KEAP1	KEAP1	-3.30396	2.32e-24	5.38e-23	-1	9.87625
12015_UBE2T	UBE2T	-5.43379	2.59e-24	5.99e-23	-1	43.225
2216_TIMM8B	TIMM8B	-3.42579	2.7e-24	6.24e-23	-1	10.7465
18931_MTHFD1L	MTHFD1L	-2.98818	2.82e-24	6.51e-23	-1	7.93472
8514_FARSA	FARSA	-3.10348	3.12e-24	7.17e-23	-1	8.59487
6462_ABCA6	ABCA6	-4.4401	3.33e-24	7.63e-23	-1	21.7072
13991_EIF5B	EIF5B	-2.57267	3.33e-24	7.63e-23	-1	5.9491
16444_CASP3	CASP3	-2.6134	3.34e-24	7.65e-23	-1	6.11944
11496_PSMA5	PSMA5	-3.24504	3.57e-24	8.13e-23	-1	9.48103
6920_HN1	HN1	-3.26509	3.57e-24	8.13e-23	-1	9.6137
10479_GADD45A	GADD45A	-3.02805	3.82e-24	8.67e-23	-1	8.15708
22733_CLTA	CLTA	-2.94323	4.7e-24	1.06e-22	-1	7.69133
3450_TNFRSF1A	TNFRSF1A	-5.57511	4.7e-24	1.06e-22	-1	47.6732
11628_RUSC1-AS1	RUSC1-AS1	-3.46126	4.75e-24	1.07e-22	-1	11.014
15952_POLQ	POLQ	-4.0284	5e-24	1.12e-22	-1	16.3181
13867_CKAP2L	CKAP2L	-7.75801	5.13e-24	1.15e-22	-1	216.468
10410_FASLG	FASLG	-9.26949	5.17e-24	1.16e-22	-1	617.154
7760_VPS25	VPS25	-2.93088	5.26e-24	1.17e-22	-1	7.62573
17585_IL12B	IL12B	-7.42004	5.48e-24	1.22e-22	-1	171.259
18820_LOC730101	LOC730101	-5.91589	5.57e-24	1.24e-22	-1	60.3755
18299_C6orf115	C6orf115	-3.25168	6.13e-24	1.36e-22	-1	9.52471
5822_GOT2	GOT2	-2.95762	6.32e-24	1.4e-22	-1	7.7684
6378_TXNDC11	TXNDC11	-2.56827	7.57e-24	1.67e-22	-1	5.93098
7861_C18orf56	C18orf56	-10.5873	7.94e-24	1.75e-22	-1	1538.47
838_TIMM23	TIMM23	-2.33664	8.3e-24	1.82e-22	-1	5.05123
10432_FCRL4	FCRL4	-6.17344	9.49e-24	2.08e-22	-1	72.1758
7409_PSMD11	PSMD11	-2.46828	1e-23	2.19e-22	-1	5.53383
2084_SERPINH1	SERPINH1	-4.7092	1.01e-23	2.2e-22	-1	26.1584
23634_CHST7	CHST7	-4.42215	1.13e-23	2.45e-22	-1	21.4387
14160_HSPE1	HSPE1	-2.84102	1.29e-23	2.79e-22	-1	7.16529
12979_MRPL39	MRPL39	-2.64803	1.5e-23	3.25e-22	-1	6.26811
931_ADM	ADM	-6.50173	1.59e-23	3.44e-22	-1	90.6182
21491_SHFM1	SHFM1	-2.82655	1.84e-23	3.98e-22	-1	7.09377
5261_RHOV	RHOV	-8.05271	1.9e-23	4.08e-22	-1	265.526
8572_GDF15	GDF15	-8.59603	2.11e-23	4.54e-22	-1	386.958
1179_CTSC	CTSC	-2.62334	2.17e-23	4.64e-22	-1	6.16175
10739_KIFAP3	KIFAP3	-2.59447	2.35e-23	5.01e-22	-1	6.03966
16659_HERC5	HERC5	-3.01208	2.56e-23	5.44e-22	-1	8.06726
16859_MLF1IP	MLF1IP	-3.24633	2.77e-23	5.88e-22	-1	9.4895
21541_ST7	ST7	-3.22286	2.78e-23	5.88e-22	-1	9.33636
17683_LOC644936	LOC644936	-3.11958	2.9e-23	6.12e-22	-1	8.69135
11512_PTPN7	PTPN7	-2.45932	3.03e-23	6.39e-22	-1	5.49957
15137_ALAS1	ALAS1	-4.00568	3.43e-23	7.18e-22	-1	16.0631
13183_CRELD2	CRELD2	-2.92049	3.5e-23	7.32e-22	-1	7.57105
17923_PELO	PELO	-3.8624	3.84e-23	8.02e-22	-1	14.5445
18025_38230	38230	-3.01735	3.9e-23	8.13e-22	-1	8.09676
19340_TUBB	TUBB	-3.797	4.93e-23	1.03e-21	-1	13.8999
1406_IRF7	IRF7	-2.57561	4.97e-23	1.03e-21	-1	5.96125
15349_COPG	COPG	-2.53979	5.24e-23	1.08e-21	-1	5.81506
13347_MIF	MIF	-2.95246	5.41e-23	1.12e-21	-1	7.74066
14177_IL1A	IL1A	-6.72404	5.6e-23	1.15e-21	-1	105.715
11687_SESN2	SESN2	-3.94217	5.81e-23	1.19e-21	-1	15.3714
7759_VMP1	VMP1	-2.76854	5.93e-23	1.21e-21	-1	6.81419
22482_TRIB1	TRIB1	-2.94503	6.1e-23	1.25e-21	-1	7.70091
22729_CHMP5	CHMP5	-2.46337	6.17e-23	1.26e-21	-1	5.51503
15923_PFKFB4	PFKFB4	-4.66107	6.47e-23	1.32e-21	-1	25.3001
8728_LGALS14	LGALS14	-10.9891	7.42e-23	1.51e-21	-1	2032.65
4116_ERH	ERH	-2.88274	7.49e-23	1.52e-21	-1	7.37548
2758_HCAR3	HCAR3	-6.99904	7.55e-23	1.53e-21	-1	127.915
11903_TIE1	TIE1	-7.23258	7.95e-23	1.61e-21	-1	150.391
4951_HAPLN3	HAPLN3	-3.33875	8.03e-23	1.62e-21	-1	10.1173
17050_SLC39A8	SLC39A8	-2.93901	8.65e-23	1.74e-21	-1	7.66884
23466_UNQ6494	UNQ6494	-10.2632	9.37e-23	1.88e-21	-1	1228.98
20620_ACTB	ACTB	-3.03524	9.48e-23	1.9e-21	-1	8.1978
5003_LACTB	LACTB	-2.64113	1.05e-22	2.11e-21	-1	6.23821
8658_ISOC2	ISOC2	-3.58177	1.06e-22	2.11e-21	-1	11.9735
11953_TNFSF4	TNFSF4	-3.9971	1.14e-22	2.27e-21	-1	15.9679
24466_TIMP1	TIMP1	-3.53933	1.15e-22	2.29e-21	-1	11.6263
7588_SOX9	SOX9	-7.97471	1.24e-22	2.46e-21	-1	251.551
12168_AURKA	AURKA	-3.47593	1.38e-22	2.74e-21	-1	11.1265
17796_MZB1	MZB1	-2.83388	1.4e-22	2.77e-21	-1	7.12988
13392_MTFP1	MTFP1	-3.10529	1.5e-22	2.97e-21	-1	8.60569
538_MCM10	MCM10	-5.83873	1.74e-22	3.43e-21	-1	57.2313
6647_CCL1	CCL1	-10.141	1.84e-22	3.63e-21	-1	1129.14
10975_MARCKSL1	MARCKSL1	-3.07636	1.93e-22	3.78e-21	-1	8.43483
11182_NDUFS5	NDUFS5	-2.92487	1.94e-22	3.81e-21	-1	7.59407
2422_ASCL1	ASCL1	-6.95712	2.15e-22	4.21e-21	-1	124.251
13314_LOC284889	LOC284889	-2.86693	2.18e-22	4.27e-21	-1	7.29511
12056_VWA1	VWA1	-10.6824	2.23e-22	4.35e-21	-1	1643.3
18338_C6orf223	C6orf223	-8.62576	2.24e-22	4.37e-21	-1	395.015
13744_BOLA3	BOLA3	-3.57356	2.24e-22	4.37e-21	-1	11.9055
22755_DAPK1	DAPK1	-5.70796	2.34e-22	4.55e-21	-1	52.2718
360_GSTO1	GSTO1	-2.61252	2.45e-22	4.75e-21	-1	6.1157
6708_CNTNAP1	CNTNAP1	-2.67602	2.49e-22	4.82e-21	-1	6.3909
6070_MVD	MVD	-2.56664	2.53e-22	4.89e-21	-1	5.9243
17433_ELL2	ELL2	-3.0808	2.67e-22	5.16e-21	-1	8.46086
3132_OAS3	OAS3	-3.01857	2.75e-22	5.3e-21	-1	8.10363
11727_SLC2A5	SLC2A5	-3.26917	2.86e-22	5.51e-21	-1	9.64091
1965_PPME1	PPME1	-2.67521	2.97e-22	5.71e-21	-1	6.38733
15287_CCR5	CCR5	-6.31523	3.19e-22	6.13e-21	-1	79.6292
11755_SMPDL3B	SMPDL3B	-10.8902	3.27e-22	6.28e-21	-1	1897.88
6979_KPNA2	KPNA2	-3.04282	3.28e-22	6.29e-21	-1	8.24103
2638_DTX3	DTX3	-3.55569	3.34e-22	6.39e-21	-1	11.759
15618_KIF15	KIF15	-4.1107	3.58e-22	6.84e-21	-1	17.276
22226_MRPL15	MRPL15	-2.90324	3.85e-22	7.36e-21	-1	7.48105
2325_VWCE	VWCE	-5.81209	4.13e-22	7.86e-21	-1	56.1842
5271_RPS27L	RPS27L	-2.88535	4.27e-22	8.1e-21	-1	7.38884
18006_RPL26L1	RPL26L1	-3.15729	4.66e-22	8.81e-21	-1	8.92151
22775_DNAJB5	DNAJB5	-4.36874	4.68e-22	8.83e-21	-1	20.6596
3074_MRPL51	MRPL51	-3.55357	5.05e-22	9.53e-21	-1	11.7417
6088_NDUFAB1	NDUFAB1	-2.82894	5.35e-22	1.01e-20	-1	7.10552
3364_SOCS2	SOCS2	-4.67741	5.38e-22	1.01e-20	-1	25.5883
2124_SLCO2B1	SLCO2B1	-11.306	5.69e-22	1.07e-20	-1	2531.83
13896_CPSF3	CPSF3	-2.33362	6.27e-22	1.18e-20	-1	5.04068
10997_MFSD2A	MFSD2A	-3.97786	6.31e-22	1.18e-20	-1	15.7564
8032_NDUFV2	NDUFV2	-2.48483	6.49e-22	1.21e-20	-1	5.59768
22818_FAM27A	FAM27A	-5.25689	6.5e-22	1.21e-20	-1	38.2367
4874_FAH	FAH	-3.73576	7.68e-22	1.43e-20	-1	13.3222
21951_ESCO2	ESCO2	-6.25819	7.7e-22	1.43e-20	-1	76.5426
14145_HNRPLL	HNRPLL	-3.29845	7.72e-22	1.43e-20	-1	9.83858
18179_UQCRQ	UQCRQ	-2.51563	7.92e-22	1.47e-20	-1	5.71848
10982_MCOLN3	MCOLN3	-5.97999	1.07e-21	1.97e-20	-1	63.1183
6263_SLC7A5	SLC7A5	-3.31065	1.18e-21	2.17e-20	-1	9.92213
1261_FADS1	FADS1	-3.03006	1.27e-21	2.32e-20	-1	8.16846
5238_PRC1	PRC1	-2.88918	1.29e-21	2.36e-20	-1	7.40848
12132_ZNF697	ZNF697	-6.97343	1.32e-21	2.41e-20	-1	125.664
22819_FAM27B	FAM27B	-5.2172	1.35e-21	2.47e-20	-1	37.1991
20949_GIMAP1-GIMAP5	GIMAP1-GIMAP5	-4.75399	1.42e-21	2.59e-20	-1	26.9831
2882_LDHB	LDHB	-3.00117	1.47e-21	2.68e-20	-1	8.00648
13099_APOBEC3H	APOBEC3H	-3.99829	1.56e-21	2.84e-20	-1	15.9811
11949_TNFRSF4	TNFRSF4	-6.49105	1.64e-21	2.97e-20	-1	89.9496
18036_SIL1	SIL1	-2.8039	1.68e-21	3.04e-20	-1	6.98325
11563_RGS13	RGS13	-6.55945	1.75e-21	3.17e-20	-1	94.3173
12192_C20orf103	C20orf103	-5.1914	2.13e-21	3.83e-20	-1	36.5399
12076_XCL1	XCL1	-7.22997	2.14e-21	3.84e-20	-1	150.119
13059_TIAM1	TIAM1	-5.56483	2.46e-21	4.39e-20	-1	47.3347
4669_WARS	WARS	-4.55911	2.5e-21	4.45e-20	-1	23.5738
6376_TUBB3	TUBB3	-2.73649	2.53e-21	4.51e-20	-1	6.66446
2557_CIT	CIT	-3.92425	2.72e-21	4.84e-20	-1	15.1816
16892_NEIL3	NEIL3	-10.2156	2.77e-21	4.91e-20	-1	1189.04
1288_FEN1	FEN1	-3.46743	2.96e-21	5.24e-20	-1	11.0611
9443_TOMM40	TOMM40	-2.3752	3.24e-21	5.71e-20	-1	5.18807
9296_SLC1A5	SLC1A5	-3.92651	3.26e-21	5.75e-20	-1	15.2054
10521_GNG5	GNG5	-2.96353	3.31e-21	5.83e-20	-1	7.80028
16144_SSR3	SSR3	-2.36652	3.54e-21	6.22e-20	-1	5.15696
14567_NCRNA00152	NCRNA00152	-3.82451	3.7e-21	6.51e-20	-1	14.1675
16228_TPRG1	TPRG1	-7.79405	3.73e-21	6.55e-20	-1	221.944
7414_PTRH2	PTRH2	-2.76931	3.75e-21	6.58e-20	-1	6.81784
18578_GTF3C6	GTF3C6	-2.31572	4.39e-21	7.65e-20	-1	4.97854
15348_COPB2	COPB2	-2.81013	4.61e-21	8.02e-20	-1	7.01349
16343_ACSL1	ACSL1	-2.65369	4.7e-21	8.17e-20	-1	6.29274
4605_SRP54	SRP54	-2.62148	5.24e-21	9.1e-20	-1	6.1538
8730_LGALS17A	LGALS17A	-7.15568	5.42e-21	9.36e-20	-1	142.585
11127_MRPS15	MRPS15	-2.43931	6.09e-21	1.05e-19	-1	5.42381
23173_NINJ1	NINJ1	-3.82923	6.51e-21	1.12e-19	-1	14.2139
15388_DNAJB11	DNAJB11	-2.33213	6.52e-21	1.12e-19	-1	5.03547
8239_BST2	BST2	-3.48449	6.54e-21	1.12e-19	-1	11.1927
17013_SAP30	SAP30	-3.87913	6.57e-21	1.13e-19	-1	14.7141
10440_FH	FH	-2.71321	6.6e-21	1.13e-19	-1	6.55777
9504_YIPF2	YIPF2	-2.55403	7.28e-21	1.24e-19	-1	5.87272
13706_ARMC9	ARMC9	-5.11308	7.35e-21	1.25e-19	-1	34.6091
6296_SOCS1	SOCS1	-2.89863	7.4e-21	1.26e-19	-1	7.45717
10652_IFI44	IFI44	-3.11535	7.4e-21	1.26e-19	-1	8.66589
4144_FLVCR2	FLVCR2	-4.53005	7.49e-21	1.27e-19	-1	23.1037
21278_MUC12	MUC12	-9.93574	7.69e-21	1.3e-19	-1	979.389
8077_SEC11C	SEC11C	-2.74954	7.73e-21	1.31e-19	-1	6.72502
15076_WNT10A	WNT10A	-3.12059	8.27e-21	1.4e-19	-1	8.69743
15296_CD80	CD80	-2.98575	8.39e-21	1.42e-19	-1	7.92137
13726_ATP6V1C2	ATP6V1C2	-2.43426	8.89e-21	1.5e-19	-1	5.40488
21631_TSPAN12	TSPAN12	-10.9239	9.65e-21	1.62e-19	-1	1942.8
4819_COMMD4	COMMD4	-2.60998	1.03e-20	1.73e-19	-1	6.10495
7344_P4HB	P4HB	-2.75644	1.04e-20	1.75e-19	-1	6.75726
23235_PDCD1LG2	PDCD1LG2	-4.96686	1.08e-20	1.81e-19	-1	31.2733
10943_LRRC41	LRRC41	-2.45362	1.14e-20	1.91e-19	-1	5.47789
17322_CAMK4	CAMK4	-4.43586	1.26e-20	2.1e-19	-1	21.6434
10805_LMNA	LMNA	-4.83675	1.39e-20	2.32e-19	-1	28.5763
5235_PPIB	PPIB	-2.75845	1.47e-20	2.45e-19	-1	6.76671
13822_CCDC74A	CCDC74A	-5.93823	1.62e-20	2.69e-19	-1	61.3176
10476_G0S2	G0S2	-6.87169	1.64e-20	2.72e-19	-1	117.108
22820_FAM27C	FAM27C	-5.17335	1.72e-20	2.84e-19	-1	36.0857
13471_RBX1	RBX1	-2.33231	1.74e-20	2.87e-19	-1	5.03611
6104_NOD2	NOD2	-3.41769	1.74e-20	2.88e-19	-1	10.6863
8234_BLVRB	BLVRB	-3.17363	1.77e-20	2.92e-19	-1	9.02317
10205_CRYZ	CRYZ	-3.39731	1.82e-20	3e-19	-1	10.5364
10944_LRRC42	LRRC42	-2.76903	1.95e-20	3.21e-19	-1	6.81652
14882_SNRPG	SNRPG	-2.33453	2e-20	3.3e-19	-1	5.04388
1518_LPXN	LPXN	-2.83614	2.04e-20	3.36e-19	-1	7.14107
14571_NDUFB3	NDUFB3	-3.12844	2.06e-20	3.38e-19	-1	8.74489
9095_PDCD5	PDCD5	-2.96845	2.07e-20	3.39e-19	-1	7.82697
4894_FANCI	FANCI	-2.58003	2.18e-20	3.57e-19	-1	5.97953
5429_TGM5	TGM5	-10.1726	2.35e-20	3.84e-19	-1	1154.1
23744_EDA2R	EDA2R	-4.2032	2.38e-20	3.89e-19	-1	18.42
20639_AIMP2	AIMP2	-2.65035	2.47e-20	4.02e-19	-1	6.27821
11577_RHOC	RHOC	-3.30231	2.5e-20	4.06e-19	-1	9.86495
12964_MIR155	MIR155	-8.15239	2.54e-20	4.13e-19	-1	284.522
23653_CSTF2	CSTF2	-2.4832	2.59e-20	4.2e-19	-1	5.59136
11803_SORT1	SORT1	-4.82641	2.68e-20	4.34e-19	-1	28.3724
3990_C14orf119	C14orf119	-2.97352	2.74e-20	4.43e-19	-1	7.8545
1297_FKBP2	FKBP2	-2.59645	2.77e-20	4.49e-19	-1	6.04797
1060_C11orf75	C11orf75	-5.0592	2.79e-20	4.51e-19	-1	33.3404
16868_MSX1	MSX1	-6.18406	2.8e-20	4.52e-19	-1	72.7089
22505_VDAC3	VDAC3	-2.37131	2.85e-20	4.6e-19	-1	5.17412
4205_JPH4	JPH4	-4.55099	3.03e-20	4.87e-19	-1	23.4414
16916_OSTC	OSTC	-2.53437	3.04e-20	4.89e-19	-1	5.79326
18105_SRA1	SRA1	-2.27731	3.1e-20	4.97e-19	-1	4.84772
652_NUDT5	NUDT5	-2.55688	3.38e-20	5.41e-19	-1	5.88432
5240_PSMA4	PSMA4	-2.56088	3.48e-20	5.56e-19	-1	5.90069
7671_TLCD1	TLCD1	-5.24143	3.53e-20	5.63e-19	-1	37.8294
15546_HIGD1A	HIGD1A	-2.34572	3.53e-20	5.63e-19	-1	5.08314
17028_39325	39325	-2.88387	3.55e-20	5.65e-19	-1	7.38126
7769_WIPI1	WIPI1	-3.07864	3.62e-20	5.76e-19	-1	8.44816
19127_RPF2	RPF2	-2.83818	4e-20	6.32e-19	-1	7.15119
237_DNAJC1	DNAJC1	-2.78336	4.2e-20	6.64e-19	-1	6.88455
9800_ACTA1	ACTA1	-2.86401	4.24e-20	6.68e-19	-1	7.28035
9901_ATF3	ATF3	-4.10158	4.27e-20	6.71e-19	-1	17.1671
11355_PFDN2	PFDN2	-2.64122	4.33e-20	6.8e-19	-1	6.23857
6215_RMI2	RMI2	-3.56562	4.41e-20	6.92e-19	-1	11.8402
4749_C15orf23	C15orf23	-2.96833	4.61e-20	7.22e-19	-1	7.82629
19167_SFT2D1	SFT2D1	-2.58065	4.66e-20	7.3e-19	-1	5.9821
10981_MCOLN2	MCOLN2	-2.7168	4.7e-20	7.36e-19	-1	6.57415
9009_NAPA	NAPA	-2.40551	4.76e-20	7.44e-19	-1	5.29822
12621_SEC23B	SEC23B	-2.69069	5.13e-20	8e-19	-1	6.45622
7240_MRPL12	MRPL12	-3.50471	5.33e-20	8.31e-19	-1	11.3507
1125_CD59	CD59	-2.89086	5.59e-20	8.7e-19	-1	7.41712
865_USMG5	USMG5	-2.89264	5.66e-20	8.81e-19	-1	7.42631
14981_TMEM198	TMEM198	-6.54931	6.08e-20	9.44e-19	-1	93.6569
16512_CXCL9	CXCL9	-11.6907	6.47e-20	1e-18	-1	3305.56
10657_IGSF3	IGSF3	-6.77874	6.8e-20	1.05e-18	-1	109.8
17920_PDLIM4	PDLIM4	-8.62996	6.86e-20	1.06e-18	-1	396.166
9022_NDUFA7	NDUFA7	-2.62421	7.36e-20	1.13e-18	-1	6.16548
6488_ALDOC	ALDOC	-3.63625	9.07e-20	1.4e-18	-1	12.4342
2414_ARHGEF25	ARHGEF25	-6.83711	9.21e-20	1.42e-18	-1	114.334
11121_MRPL20	MRPL20	-2.27524	9.62e-20	1.48e-18	-1	4.84077
15155_ARF4	ARF4	-2.42291	9.85e-20	1.51e-18	-1	5.36252
8104_SNRPD1	SNRPD1	-2.13954	1e-19	1.53e-18	-1	4.4062
12096_ZBTB8OS	ZBTB8OS	-2.49947	1.03e-19	1.57e-18	-1	5.65479
2383_ALDH2	ALDH2	-2.51781	1.12e-19	1.71e-18	-1	5.72711
10783_LCK	LCK	-3.02361	1.12e-19	1.71e-18	-1	8.132
184_CHCHD1	CHCHD1	-2.9689	1.15e-19	1.75e-18	-1	7.8294
1290_FEZ1	FEZ1	-4.13114	1.18e-19	1.8e-18	-1	17.5226
5808_GCSH	GCSH	-3.34139	1.2e-19	1.82e-18	-1	10.1358
14836_SLC1A4	SLC1A4	-3.45756	1.25e-19	1.89e-18	-1	10.9857
15442_FAM162A	FAM162A	-2.67243	1.25e-19	1.89e-18	-1	6.375
12839_CCT8	CCT8	-2.39355	1.39e-19	2.11e-18	-1	5.25448
13333_MAPK12	MAPK12	-3.83483	1.46e-19	2.2e-18	-1	14.2692
17979_RARS	RARS	-2.30012	1.67e-19	2.52e-18	-1	4.92498
11926_TMEM51	TMEM51	-9.92837	2.06e-19	3.09e-18	-1	974.397
16517_D4S234E	D4S234E	-5.9995	2.23e-19	3.34e-18	-1	63.978
9405_TFPT	TFPT	-2.61385	2.26e-19	3.37e-18	-1	6.12134
8370_CHMP2A	CHMP2A	-2.49072	2.31e-19	3.44e-18	-1	5.62057
7410_PSMD12	PSMD12	-2.1441	2.45e-19	3.66e-18	-1	4.42016
14141_HJURP	HJURP	-2.70403	2.6e-19	3.87e-18	-1	6.51621
4872_ETFA	ETFA	-2.56874	2.62e-19	3.89e-18	-1	5.93291
14038_FARSB	FARSB	-2.21633	2.75e-19	4.07e-18	-1	4.64709
7405_PSMB3	PSMB3	-2.75557	2.81e-19	4.15e-18	-1	6.75317
7917_FAM38B	FAM38B	-9.821	3e-19	4.43e-18	-1	904.512
5180_NOP10	NOP10	-3.10567	3e-19	4.43e-18	-1	8.60793
3679_KDELC1	KDELC1	-6.07649	3.22e-19	4.75e-18	-1	67.4848
3384_STK38L	STK38L	-2.15406	3.25e-19	4.8e-18	-1	4.4508
2021_RDX	RDX	-2.33772	3.33e-19	4.9e-18	-1	5.05505
19053_PPIL1	PPIL1	-3.62712	3.43e-19	5.05e-18	-1	12.3559
17573_HNRNPAB	HNRNPAB	-2.48692	3.64e-19	5.34e-18	-1	5.6058
2757_HCAR2	HCAR2	-6.19754	3.67e-19	5.38e-18	-1	73.3917
686_PGAM1	PGAM1	-3.3945	3.89e-19	5.7e-18	-1	10.5159
10662_IL12RB2	IL12RB2	-4.61305	3.94e-19	5.77e-18	-1	24.4719
6797_ETV4	ETV4	-6.34101	4.71e-19	6.86e-18	-1	81.0654
12558_PLTP	PLTP	-2.60664	4.98e-19	7.24e-18	-1	6.09082
1950_PLA2G16	PLA2G16	-4.69083	5.01e-19	7.28e-18	-1	25.8274
12364_GSS	GSS	-2.41983	5.23e-19	7.57e-18	-1	5.35107
4190_IFI27L2	IFI27L2	-2.58479	5.63e-19	8.14e-18	-1	5.99929
2693_FKBP11	FKBP11	-2.54869	5.85e-19	8.44e-18	-1	5.85104
14576_NEURL3	NEURL3	-5.99628	6.37e-19	9.17e-18	-1	63.8354
1967_PPP1R14B	PPP1R14B	-2.4588	6.42e-19	9.23e-18	-1	5.49761
22527_ZFAT	ZFAT	-2.55207	6.79e-19	9.74e-18	-1	5.86477
12317_E2F1	E2F1	-3.11794	7.25e-19	1.04e-17	-1	8.68149
6140_PAQR4	PAQR4	-3.56694	7.42e-19	1.06e-17	-1	11.851
4045_CDCA4	CDCA4	-2.69787	7.73e-19	1.1e-17	-1	6.48842
22491_TTC35	TTC35	-2.2608	7.96e-19	1.13e-17	-1	4.79256
13478_RHBDD3	RHBDD3	-2.8231	8.13e-19	1.16e-17	-1	7.07679
24239_PGAM4	PGAM4	-3.36148	8.42e-19	1.2e-17	-1	10.2779
3255_RAN	RAN	-2.45686	8.55e-19	1.21e-17	-1	5.4902
10359_EXO1	EXO1	-5.10222	8.56e-19	1.21e-17	-1	34.3496
3760_MRPS31	MRPS31	-2.47771	9.15e-19	1.3e-17	-1	5.57014
7583_SNX11	SNX11	-2.31379	1.02e-18	1.44e-17	-1	4.97187
17990_RGNEF	RGNEF	-10.6242	1.05e-18	1.47e-17	-1	1578.4
4986_ISL2	ISL2	-5.49585	1.06e-18	1.49e-17	-1	45.1247
22227_MRPS28	MRPS28	-2.98164	1.08e-18	1.52e-17	-1	7.89886
23644_COX7B	COX7B	-2.30044	1.12e-18	1.58e-17	-1	4.92607
9137_PPAN	PPAN	-2.06109	1.14e-18	1.59e-17	-1	4.17303
955_ANO5	ANO5	-8.44699	1.19e-18	1.66e-17	-1	348.976
1344_GSTP1	GSTP1	-2.71172	1.27e-18	1.78e-17	-1	6.55104
21623_TRIP6	TRIP6	-2.83776	1.31e-18	1.84e-17	-1	7.14907
12077_XCL2	XCL2	-7.01671	1.4e-18	1.96e-17	-1	129.491
23450_TUBB2C	TUBB2C	-2.40455	1.42e-18	1.98e-17	-1	5.29469
13122_BIK	BIK	-6.15889	1.49e-18	2.07e-17	-1	71.4514
17094_TACC3	TACC3	-2.35803	1.51e-18	2.1e-17	-1	5.1267
12798_ATP5J	ATP5J	-2.42072	1.52e-18	2.12e-17	-1	5.35437
12845_CLIC6	CLIC6	-5.39015	1.53e-18	2.12e-17	-1	41.9369
16175_TFG	TFG	-2.23363	1.53e-18	2.13e-17	-1	4.70317
22225_MRPL13	MRPL13	-3.06984	1.6e-18	2.21e-17	-1	8.39683
15489_GCET2	GCET2	-2.88276	1.66e-18	2.29e-17	-1	7.37562
3162_PA2G4	PA2G4	-2.54062	1.68e-18	2.32e-17	-1	5.81837
12025_UCK2	UCK2	-2.55687	1.74e-18	2.41e-17	-1	5.88431
14181_IL1R2	IL1R2	-7.56217	1.77e-18	2.44e-17	-1	188.991
11116_MOV10	MOV10	-2.132	1.82e-18	2.5e-17	-1	4.38323
15818_MRPL3	MRPL3	-2.22329	1.83e-18	2.52e-17	-1	4.66958
5719_CYB5B	CYB5B	-2.51852	1.94e-18	2.66e-17	-1	5.72995
8701_KLK1	KLK1	-2.9895	2.01e-18	2.75e-17	-1	7.942
3087_MYL6B	MYL6B	-3.51598	2.01e-18	2.76e-17	-1	11.4397
16057_SEC13	SEC13	-2.43501	2.13e-18	2.92e-17	-1	5.40768
10336_ENO1	ENO1	-3.23311	2.15e-18	2.95e-17	-1	9.40294
15819_MRPL47	MRPL47	-2.08554	2.3e-18	3.15e-17	-1	4.24435
6973_KIF18B	KIF18B	-7.44314	2.33e-18	3.17e-17	-1	174.024
8079_SERPINB10	SERPINB10	-11.0103	2.45e-18	3.34e-17	-1	2062.6
9096_PDE4A	PDE4A	-3.19845	2.5e-18	3.4e-17	-1	9.1797
17156_UFSP2	UFSP2	-2.16215	2.51e-18	3.42e-17	-1	4.47582
4079_DAD1	DAD1	-2.60102	2.54e-18	3.45e-17	-1	6.06717
6510_ARHGAP23	ARHGAP23	-7.57532	2.58e-18	3.5e-17	-1	190.721
12686_SRC	SRC	-2.4888	2.75e-18	3.73e-17	-1	5.61312
11314_OTUD7B	OTUD7B	-3.55866	2.97e-18	4.01e-17	-1	11.7832
3984_C14orf1	C14orf1	-2.49662	3.09e-18	4.17e-17	-1	5.64362
13297_LIF	LIF	-10.0824	3.16e-18	4.26e-17	-1	1084.22
2548_CDK4	CDK4	-2.69446	3.44e-18	4.62e-17	-1	6.47313
15331_CMC1	CMC1	-3.1075	3.54e-18	4.73e-17	-1	8.61885
3130_OAS1	OAS1	-2.9952	3.62e-18	4.84e-17	-1	7.97342
673_PCBD1	PCBD1	-2.90634	3.95e-18	5.28e-17	-1	7.49712
11172_NCF2	NCF2	-2.27074	4.2e-18	5.59e-17	-1	4.8257
23146_MRPL50	MRPL50	-2.38074	4.24e-18	5.65e-17	-1	5.20803
9179_PSMC4	PSMC4	-2.26207	4.46e-18	5.93e-17	-1	4.79678
14168_IDH1	IDH1	-2.34359	4.46e-18	5.93e-17	-1	5.07563
709_PPA1	PPA1	-2.55274	4.53e-18	6.01e-17	-1	5.86748
416_KIAA1217	KIAA1217	-6.95777	4.71e-18	6.25e-17	-1	124.307
8241_C19orf10	C19orf10	-3.19999	4.97e-18	6.58e-17	-1	9.18954
15920_PDIA5	PDIA5	-2.95022	5.12e-18	6.76e-17	-1	7.72867
6681_CDC6	CDC6	-3.71946	6.29e-18	8.28e-17	-1	13.1725
22912_GRHPR	GRHPR	-2.53672	6.47e-18	8.5e-17	-1	5.80269
21928_DUSP4	DUSP4	-5.08254	6.48e-18	8.51e-17	-1	33.8843
13401_NDUFA6	NDUFA6	-2.01279	6.61e-18	8.67e-17	-1	4.03563
5098_MFAP1	MFAP1	-3.36412	6.85e-18	8.95e-17	-1	10.2968
1308_FOSL1	FOSL1	-5.13653	7.09e-18	9.26e-17	-1	35.1764
3889_TNFSF13B	TNFSF13B	-2.73778	7.21e-18	9.41e-17	-1	6.67043
10257_DEPDC1	DEPDC1	-4.50763	7.23e-18	9.42e-17	-1	22.7474
15196_BFSP2	BFSP2	-4.64515	7.39e-18	9.6e-17	-1	25.0225
5008_LEO1	LEO1	-2.47629	7.49e-18	9.72e-17	-1	5.56463
22268_NPM2	NPM2	-6.0832	7.74e-18	1e-16	-1	67.7992
6822_FASN	FASN	-2.2873	7.88e-18	1.02e-16	-1	4.88141
16472_CISD2	CISD2	-2.10071	8.37e-18	1.08e-16	-1	4.28921
4916_GALK2	GALK2	-2.31625	8.52e-18	1.1e-16	-1	4.98037
14679_POTEF	POTEF	-2.72466	8.54e-18	1.1e-16	-1	6.61005
18523_FRK	FRK	-5.36449	9.04e-18	1.16e-16	-1	41.1978
19309_TPI1P3	TPI1P3	-3.33409	9.09e-18	1.17e-16	-1	10.0846
13040_SAMSN1	SAMSN1	-2.36847	9.13e-18	1.17e-16	-1	5.16393
1459_LMO2	LMO2	-2.89588	9.58e-18	1.23e-16	-1	7.44297
807_SPAG6	SPAG6	-8.38376	9.83e-18	1.26e-16	-1	334.014
3459_TSFM	TSFM	-2.42725	9.84e-18	1.26e-16	-1	5.37866
4434_POLE2	POLE2	-4.35212	1.01e-17	1.3e-16	-1	20.423
14415_MDH1	MDH1	-2.63676	1.02e-17	1.31e-16	-1	6.21934
18404_COQ3	COQ3	-3.32499	1.04e-17	1.32e-16	-1	10.0212
17267_BASP1	BASP1	-2.87806	1.05e-17	1.34e-16	-1	7.35159
1316_FXYD2	FXYD2	-11.1081	1.06e-17	1.34e-16	-1	2207.37
9793_ACADM	ACADM	-2.62094	1.08e-17	1.37e-16	-1	6.15152
15743_MCM2	MCM2	-2.76538	1.12e-17	1.42e-16	-1	6.79926
11910_TMCO1	TMCO1	-2.07888	1.17e-17	1.49e-16	-1	4.22479
19307_TPBG	TPBG	-10.185	1.21e-17	1.54e-16	-1	1164.08
11369_PHTF1	PHTF1	-2.5127	1.23e-17	1.56e-16	-1	5.70686
15857_NIT2	NIT2	-2.06813	1.26e-17	1.6e-16	-1	4.19343
23852_GLA	GLA	-2.28991	1.29e-17	1.62e-16	-1	4.89024
24281_PRDX4	PRDX4	-3.43869	1.33e-17	1.68e-16	-1	10.843
12322_EIF2S2	EIF2S2	-2.39045	1.37e-17	1.73e-16	-1	5.24321
18937_MUTED-TXNDC5	MUTED-TXNDC5	-3.13572	1.39e-17	1.75e-16	-1	8.7891
5585_C16orf61	C16orf61	-2.48864	1.44e-17	1.81e-16	-1	5.6125
1639_MRPL16	MRPL16	-2.27429	1.44e-17	1.81e-16	-1	4.83761
3453_TPI1	TPI1	-3.1682	1.52e-17	1.91e-16	-1	8.98922
1165_COX8A	COX8A	-2.6469	1.55e-17	1.94e-16	-1	6.26319
17536_GRAMD3	GRAMD3	-3.79033	1.58e-17	1.98e-16	-1	13.8357
23742_EBP	EBP	-2.28044	1.61e-17	2.01e-16	-1	4.85825
3102_NDUFA12	NDUFA12	-2.58375	1.62e-17	2.02e-16	-1	5.99495
1985_PSMC3	PSMC3	-2.54119	1.65e-17	2.06e-16	-1	5.8207
6666_CCR10	CCR10	-4.40729	1.68e-17	2.1e-16	-1	21.219
8874_MEF2BNB-MEF2B	MEF2BNB-MEF2B	-3.11203	1.69e-17	2.11e-16	-1	8.64598
12980_MRPS6	MRPS6	-2.42424	1.71e-17	2.13e-16	-1	5.36747
14680_POTEKP	POTEKP	-2.71086	1.78e-17	2.21e-16	-1	6.54711
13998_EPAS1	EPAS1	-5.54473	1.8e-17	2.23e-16	-1	46.6799
7598_SPECC1	SPECC1	-3.28067	1.82e-17	2.26e-16	-1	9.71806
15847_NDUFAF3	NDUFAF3	-2.03844	1.87e-17	2.31e-16	-1	4.10801
2591_CPNE8	CPNE8	-3.36184	1.88e-17	2.33e-16	-1	10.2805
5000_KIF7	KIF7	-9.58822	2.04e-17	2.52e-16	-1	769.734
18304_C6orf125	C6orf125	-2.70825	2.06e-17	2.54e-16	-1	6.53528
17792_MXD3	MXD3	-2.30462	2.06e-17	2.54e-16	-1	4.94038
21800_C8orf47	C8orf47	-11.5197	2.12e-17	2.6e-16	-1	2936.17
21274_MRPS33	MRPS33	-2.76742	2.24e-17	2.75e-16	-1	6.8089
12010_TYW3	TYW3	-2.10241	2.26e-17	2.77e-16	-1	4.29426
9917_ATPIF1	ATPIF1	-2.58391	2.33e-17	2.85e-16	-1	5.99562
18974_NT5DC1	NT5DC1	-2.07119	2.33e-17	2.85e-16	-1	4.20233
21775_BHLHE22	BHLHE22	-9.14644	2.34e-17	2.86e-16	-1	566.698
13410_ODF3B	ODF3B	-3.12252	2.37e-17	2.89e-16	-1	8.70905
1692_NDUFS3	NDUFS3	-2.09327	2.38e-17	2.9e-16	-1	4.26715
3278_RILPL2	RILPL2	-2.6286	2.39e-17	2.9e-16	-1	6.18425
19347_TXNDC5	TXNDC5	-3.1426	2.41e-17	2.93e-16	-1	8.83113
18021_SEC24A	SEC24A	-2.28801	2.53e-17	3.07e-16	-1	4.88383
17358_CDK7	CDK7	-2.13438	2.62e-17	3.18e-16	-1	4.39049
9469_UBE2S	UBE2S	-2.66686	2.67e-17	3.23e-16	-1	6.35045
10988_MED8	MED8	-2.42183	2.81e-17	3.4e-16	-1	5.3585
1137_CEND1	CEND1	-4.83405	3.01e-17	3.63e-16	-1	28.523
23180_NPDC1	NPDC1	-5.25042	3.24e-17	3.88e-16	-1	38.0657
6541_B9D1	B9D1	-4.44994	3.29e-17	3.94e-16	-1	21.8558
7245_MRPS23	MRPS23	-2.68798	3.35e-17	4.01e-16	-1	6.44411
18956_NEU1	NEU1	-2.16613	3.41e-17	4.07e-16	-1	4.48818
15638_LIPH	LIPH	-5.78673	3.55e-17	4.22e-16	-1	55.2052
21420_PSMC2	PSMC2	-2.1351	3.58e-17	4.26e-16	-1	4.39268
6892_GPRC5C	GPRC5C	-5.12334	3.59e-17	4.26e-16	-1	34.8561
23141_MLLT3	MLLT3	-2.44915	3.7e-17	4.39e-16	-1	5.46092
16552_ELOVL6	ELOVL6	-4.21444	3.84e-17	4.55e-16	-1	18.5641
5191_OIP5	OIP5	-4.01061	3.87e-17	4.59e-16	-1	16.1181
22353_RECQL4	RECQL4	-2.73952	3.89e-17	4.61e-16	-1	6.67846
699_PLAU	PLAU	-5.45106	3.9e-17	4.62e-16	-1	43.7453
1317_FXYD6-FXYD2	FXYD6-FXYD2	-10.9128	4.43e-17	5.23e-16	-1	1927.83
3298_SARNP	SARNP	-2.32046	4.45e-17	5.25e-16	-1	4.99492
14537_MTA3	MTA3	-2.4668	4.5e-17	5.29e-16	-1	5.52817
1661_MTCH2	MTCH2	-2.43593	4.61e-17	5.42e-16	-1	5.41112
17341_CCNI2	CCNI2	-4.41533	4.64e-17	5.45e-16	-1	21.3377
10307_EBNA1BP2	EBNA1BP2	-2.55228	4.77e-17	5.61e-16	-1	5.86562
16219_TNFSF10	TNFSF10	-3.28212	4.91e-17	5.76e-16	-1	9.72787
11946_TNFRSF18	TNFRSF18	-3.75586	5.23e-17	6.11e-16	-1	13.5091
19020_PFDN6	PFDN6	-2.86912	5.35e-17	6.25e-16	-1	7.30617
9495_WDR62	WDR62	-3.55155	5.38e-17	6.28e-16	-1	11.7253
23550_APOO	APOO	-2.89986	5.4e-17	6.29e-16	-1	7.46356
8551_FSTL3	FSTL3	-3.94549	5.48e-17	6.39e-16	-1	15.4068
9013_NCAN	NCAN	-7.25732	5.54e-17	6.45e-16	-1	152.993
19224_SOX4	SOX4	-2.86267	5.55e-17	6.45e-16	-1	7.27359
23166_NDUFA8	NDUFA8	-3.49112	5.67e-17	6.58e-16	-1	11.2442
9831_AK4	AK4	-4.07551	6.27e-17	7.28e-16	-1	16.8597
2639_DUSP16	DUSP16	-2.4254	6.55e-17	7.59e-16	-1	5.37179
30_AIFM2	AIFM2	-2.21296	6.9e-17	7.98e-16	-1	4.63627
11943_TNFAIP8L2	TNFAIP8L2	-3.43158	7.2e-17	8.33e-16	-1	10.7897
8653_INSR	INSR	-3.08242	7.35e-17	8.49e-16	-1	8.47036
19364_VEGFA	VEGFA	-4.32784	7.56e-17	8.73e-16	-1	20.0821
13891_COX5B	COX5B	-2.08842	7.75e-17	8.93e-16	-1	4.25281
3007_MGST1	MGST1	-7.42398	7.98e-17	9.19e-16	-1	171.728
11993_TSPAN1	TSPAN1	-6.45853	8.81e-17	1.01e-15	-1	87.9451
4822_COX5A	COX5A	-3.20139	8.87e-17	1.02e-15	-1	9.19842
18421_DAAM2	DAAM2	-7.66133	9.17e-17	1.05e-15	-1	202.438
22170_MCM4	MCM4	-3.14208	9.34e-17	1.07e-15	-1	8.82797
24371_SMS	SMS	-2.15293	9.54e-17	1.09e-15	-1	4.44731
4252_LRR1	LRR1	-2.72943	9.58e-17	1.09e-15	-1	6.63195
10917_LOC653566	LOC653566	-2.49215	9.79e-17	1.12e-15	-1	5.62615
22019_GGH	GGH	-3.24394	9.91e-17	1.13e-15	-1	9.47375
13499_SCO2	SCO2	-2.16665	9.97e-17	1.13e-15	-1	4.48979
2163_SPCS2	SPCS2	-2.39285	1.11e-16	1.26e-15	-1	5.25195
8676_KCNN1	KCNN1	-6.64269	1.17e-16	1.33e-15	-1	99.9193
21851_COX6C	COX6C	-2.32195	1.21e-16	1.36e-15	-1	5.00008
1038_C11orf41	C11orf41	-7.43446	1.24e-16	1.4e-15	-1	172.98
4366_NDUFB1	NDUFB1	-2.58478	1.32e-16	1.48e-15	-1	5.99925
8994_MRPL4	MRPL4	-2.23548	1.36e-16	1.53e-15	-1	4.70921
8633_ICAM5	ICAM5	-5.45086	1.39e-16	1.57e-15	-1	43.7393
6478_ACTG1	ACTG1	-2.89786	1.44e-16	1.62e-15	-1	7.45318
9244_RUVBL2	RUVBL2	-2.36936	1.51e-16	1.69e-15	-1	5.16713
16213_TMEM45A	TMEM45A	-5.09804	1.51e-16	1.7e-15	-1	34.2502
9410_THOP1	THOP1	-2.19147	1.52e-16	1.7e-15	-1	4.56771
10522_GNL2	GNL2	-2.05166	1.54e-16	1.72e-15	-1	4.14583
6549_BLMH	BLMH	-2.26464	1.57e-16	1.75e-15	-1	4.80535
7529_SLC35B1	SLC35B1	-2.13143	1.63e-16	1.82e-15	-1	4.38151
24290_RAB33A	RAB33A	-4.06975	1.65e-16	1.84e-15	-1	16.7925
8121_TNFRSF11A	TNFRSF11A	-6.46749	1.72e-16	1.91e-15	-1	88.4931
18493_FAM54A	FAM54A	-3.26985	1.73e-16	1.92e-15	-1	9.64545
8237_BSG	BSG	-2.35911	1.79e-16	1.98e-15	-1	5.13055
10737_KIF26B	KIF26B	-4.68544	1.8e-16	2e-15	-1	25.731
1371_HRASLS2	HRASLS2	-10.5779	1.88e-16	2.08e-15	-1	1528.48
16087_SLC12A8	SLC12A8	-2.54841	1.89e-16	2.09e-15	-1	5.8499
11850_SV2A	SV2A	-4.86483	2e-16	2.2e-15	-1	29.1381
18172_UBE2QL1	UBE2QL1	-4.55409	2.03e-16	2.24e-15	-1	23.4919
5234_PPCDC	PPCDC	-2.69636	2.11e-16	2.33e-15	-1	6.48165
13628_ABCB6	ABCB6	-2.46245	2.14e-16	2.35e-15	-1	5.5115
4003_C14orf166	C14orf166	-2.10308	2.14e-16	2.36e-15	-1	4.29625
13417_PANX2	PANX2	-6.22675	2.15e-16	2.36e-15	-1	74.8928
17782_MRPL36	MRPL36	-2.98923	2.19e-16	2.4e-15	-1	7.94051
3131_OAS2	OAS2	-2.74951	2.2e-16	2.41e-15	-1	6.72487
6063_MT1X	MT1X	-3.80362	2.34e-16	2.57e-15	-1	13.9638
1200_DDB2	DDB2	-1.9557	2.39e-16	2.62e-15	-1	3.87904
24028_MAGED1	MAGED1	-2.81651	2.4e-16	2.63e-15	-1	7.04457
24413_SSR4	SSR4	-2.62756	2.43e-16	2.66e-15	-1	6.17979
24236_PDZD11	PDZD11	-2.57842	2.52e-16	2.75e-15	-1	5.97284
15409_ECT2	ECT2	-3.01763	2.54e-16	2.77e-15	-1	8.09838
1984_PSMA1	PSMA1	-2.03909	2.71e-16	2.95e-15	-1	4.10987
2444_BCL2L14	BCL2L14	-7.30558	2.72e-16	2.97e-15	-1	158.197
8327_CCNE1	CCNE1	-2.95458	2.77e-16	3.01e-15	-1	7.75205
1693_NDUFS8	NDUFS8	-2.26642	2.85e-16	3.1e-15	-1	4.81127
9207_RBM42	RBM42	-2.03766	2.88e-16	3.13e-15	-1	4.10579
6251_SHCBP1	SHCBP1	-3.27961	3.21e-16	3.47e-15	-1	9.71093
14777_RNF181	RNF181	-2.54062	3.44e-16	3.71e-15	-1	5.81837
14638_PDIA6	PDIA6	-2.52648	3.66e-16	3.95e-15	-1	5.76164
6783_EIF4A3	EIF4A3	-2.18923	3.67e-16	3.95e-15	-1	4.56063
1904_PAAF1	PAAF1	-2.21147	3.86e-16	4.14e-15	-1	4.63147
13970_DUSP2	DUSP2	-2.92345	3.9e-16	4.19e-15	-1	7.58661
2051_RRM1	RRM1	-3.22522	3.93e-16	4.22e-15	-1	9.35162
15283_CCR1	CCR1	-4.63149	3.97e-16	4.26e-15	-1	24.7866
4446_PRKCH	PRKCH	-3.35716	4.26e-16	4.56e-15	-1	10.2472
7346_PCGF2	PCGF2	-4.20279	4.3e-16	4.59e-15	-1	18.4148
12851_CSTB	CSTB	-2.56948	4.38e-16	4.67e-15	-1	5.93594
9919_AURKAIP1	AURKAIP1	-2.11809	4.44e-16	4.73e-15	-1	4.34119
14332_LOC348761	LOC348761	-6.22758	4.59e-16	4.89e-15	-1	74.9355
23465_UNC13B	UNC13B	-6.34006	4.63e-16	4.93e-15	-1	81.012
14584_NMI	NMI	-1.94912	4.69e-16	4.98e-15	-1	3.86138
17808_NDUFS6	NDUFS6	-2.55669	4.92e-16	5.21e-15	-1	5.88356
12497_NAA20	NAA20	-2.05887	4.94e-16	5.23e-15	-1	4.16661
12174_BCL2L1	BCL2L1	-2.69577	4.95e-16	5.24e-15	-1	6.47898
1092_CARS	CARS	-2.12051	5.11e-16	5.4e-15	-1	4.34847
18365_CCDC167	CCDC167	-3.07606	5.37e-16	5.67e-15	-1	8.43307
3362_SNRPF	SNRPF	-2.01485	5.5e-16	5.79e-15	-1	4.04139
341_GATA3	GATA3	-4.07082	5.55e-16	5.84e-15	-1	16.805
18395_CNKSR3	CNKSR3	-6.48435	5.57e-16	5.86e-15	-1	89.5332
12064_WDR63	WDR63	-6.76501	5.74e-16	6.03e-15	-1	108.76
16292_XIRP1	XIRP1	-9.47134	5.91e-16	6.2e-15	-1	709.833
19305_TOB2P1	TOB2P1	-5.58619	5.94e-16	6.22e-15	-1	48.0409
12838_CBS	CBS	-6.87003	6.03e-16	6.31e-15	-1	116.973
15912_PCCB	PCCB	-2.64387	6.08e-16	6.36e-15	-1	6.25005
15949_POC1A	POC1A	-3.6049	6.13e-16	6.41e-15	-1	12.167
10311_EDARADD	EDARADD	-3.38666	6.19e-16	6.46e-15	-1	10.4589
4976_IGDCC4	IGDCC4	-7.78932	6.32e-16	6.59e-15	-1	221.218
18143_TMED9	TMED9	-2.66236	6.89e-16	7.15e-15	-1	6.33069
4437_POTEM	POTEM	-2.46461	6.95e-16	7.2e-15	-1	5.51976
18699_HSPA1B	HSPA1B	-6.31908	7.15e-16	7.4e-15	-1	79.8424
10481_GALNT2	GALNT2	-2.15505	7.17e-16	7.42e-15	-1	4.45386
17038_SHROOM3	SHROOM3	-4.01198	7.38e-16	7.63e-15	-1	16.1334
20864_EEPD1	EEPD1	-5.50821	7.4e-16	7.64e-15	-1	45.513
3191_PLEKHG6	PLEKHG6	-4.23472	7.54e-16	7.79e-15	-1	18.8268
6238_SCNN1B	SCNN1B	-10.0004	7.79e-16	8.03e-15	-1	1024.31
7074_LOC100507218	LOC100507218	-5.79106	7.87e-16	8.11e-15	-1	55.371
16800_LYAR	LYAR	-2.55672	7.89e-16	8.13e-15	-1	5.8837
1975_PRG2	PRG2	-4.90398	8e-16	8.23e-15	-1	29.9394
18114_STC2	STC2	-11.6819	8.53e-16	8.76e-15	-1	3285.59
1236_EED	EED	-1.92608	8.96e-16	9.17e-15	-1	3.80021
23902_HPRT1	HPRT1	-2.15135	9.05e-16	9.26e-15	-1	4.44242
8679_KDELR1	KDELR1	-2.132	9.22e-16	9.43e-15	-1	4.38324
3617_EPSTI1	EPSTI1	-2.07246	1.01e-15	1.04e-14	-1	4.20604
15896_OXTR	OXTR	-4.07489	1.02e-15	1.04e-14	-1	16.8525
5584_C16orf59	C16orf59	-4.55336	1.05e-15	1.07e-14	-1	23.4799
16136_SPCS1	SPCS1	-2.35451	1.1e-15	1.12e-14	-1	5.11422
14987_TNFAIP6	TNFAIP6	-9.35518	1.1e-15	1.12e-14	-1	654.923
22599_ARPC5L	ARPC5L	-2.05804	1.11e-15	1.13e-14	-1	4.16421
18698_HSPA1A	HSPA1A	-6.34281	1.11e-15	1.13e-14	-1	81.1662
16146_ST3GAL6	ST3GAL6	-4.68706	1.13e-15	1.14e-14	-1	25.7599
13587_TTC38	TTC38	-2.45524	1.13e-15	1.15e-14	-1	5.48404
2215_TIMM10	TIMM10	-2.62331	1.16e-15	1.18e-14	-1	6.16162
13466_RANBP1	RANBP1	-2.23323	1.2e-15	1.22e-14	-1	4.70186
5213_PDIA3	PDIA3	-2.16959	1.31e-15	1.33e-14	-1	4.49896
14708_PSMD1	PSMD1	-2.69924	1.32e-15	1.33e-14	-1	6.49458
19259_TAP1	TAP1	-2.29546	1.36e-15	1.37e-14	-1	4.90911
2546_CDK2	CDK2	-2.23331	1.36e-15	1.38e-14	-1	4.7021
21663_WBSCR16	WBSCR16	-2.34489	1.42e-15	1.43e-14	-1	5.08021
6195_PSMB10	PSMB10	-2.34732	1.42e-15	1.43e-14	-1	5.08877
18117_SUB1	SUB1	-1.99464	1.48e-15	1.48e-14	-1	3.98517
20776_CDK6	CDK6	-2.38797	1.48e-15	1.49e-14	-1	5.2342
8824_LONP1	LONP1	-2.08296	1.49e-15	1.5e-14	-1	4.23676
188_CISD1	CISD1	-2.7773	1.51e-15	1.51e-14	-1	6.85566
14136_HDLBP	HDLBP	-2.45151	1.52e-15	1.52e-14	-1	5.4699
2161_SPA17	SPA17	-4.03996	1.54e-15	1.54e-14	-1	16.4493
14678_POTEE	POTEE	-2.57448	1.55e-15	1.55e-14	-1	5.95657
13837_CD8B	CD8B	-6.48873	1.58e-15	1.57e-14	-1	89.8056
14919_STAT4	STAT4	-3.19927	1.62e-15	1.61e-14	-1	9.18493
23608_C1GALT1C1	C1GALT1C1	-2.77389	1.67e-15	1.65e-14	-1	6.83948
6819_FAM57A	FAM57A	-3.79203	1.75e-15	1.73e-14	-1	13.8521
7519_SLC16A3	SLC16A3	-3.08245	1.77e-15	1.75e-14	-1	8.47051
19196_SLC39A7	SLC39A7	-2.40278	1.79e-15	1.77e-14	-1	5.28822
22408_SLC39A14	SLC39A14	-2.58382	1.8e-15	1.78e-14	-1	5.99524
11738_SLC39A1	SLC39A1	-2.49281	1.85e-15	1.82e-14	-1	5.62874
1642_MRPL23	MRPL23	-2.29094	1.88e-15	1.85e-14	-1	4.89373
7513_SKA2	SKA2	-2.05706	1.94e-15	1.91e-14	-1	4.16137
2366_ACADS	ACADS	-2.77579	1.95e-15	1.91e-14	-1	6.84852
8764_LOC100130932	LOC100130932	-2.22804	1.99e-15	1.96e-14	-1	4.68498
1423_KCTD14	KCTD14	-6.68765	2.02e-15	1.98e-14	-1	103.082
3531_ALG5	ALG5	-2.09117	2.03e-15	1.98e-14	-1	4.26093
15274_CCDC51	CCDC51	-3.05708	2.13e-15	2.08e-14	-1	8.32288
6613_C17orf99	C17orf99	-4.8767	2.13e-15	2.08e-14	-1	29.3787
21299_NFE2L3	NFE2L3	-2.3408	2.23e-15	2.17e-14	-1	5.06582
16183_TIGIT	TIGIT	-3.1287	2.32e-15	2.26e-14	-1	8.74646
16060_SEC61A1	SEC61A1	-2.24757	2.35e-15	2.29e-14	-1	4.74881
8109_ST8SIA5	ST8SIA5	-5.12426	2.35e-15	2.29e-14	-1	34.8784
10150_CHI3L1	CHI3L1	-10.4186	2.35e-15	2.29e-14	-1	1368.74
6680_CDC42EP4	CDC42EP4	-3.76137	2.5e-15	2.43e-14	-1	13.5608
6858_G6PC3	G6PC3	-2.20904	2.53e-15	2.45e-14	-1	4.62366
17805_NDUFA2	NDUFA2	-2.25986	2.53e-15	2.45e-14	-1	4.78945
17014_SC4MOL	SC4MOL	-1.95498	2.58e-15	2.49e-14	-1	3.87712
21926_DSCC1	DSCC1	-4.10878	2.7e-15	2.61e-14	-1	17.253
15197_BHLHE40	BHLHE40	-2.93382	2.71e-15	2.62e-14	-1	7.64132
21649_UPP1	UPP1	-3.51115	2.71e-15	2.62e-14	-1	11.4014
15569_IL17RB	IL17RB	-4.98292	2.89e-15	2.79e-14	-1	31.6235
16366_ALPK1	ALPK1	-2.13598	2.92e-15	2.82e-14	-1	4.39537
8129_TXNL1	TXNL1	-1.94992	3.14e-15	3.03e-14	-1	3.86353
7524_SLC25A19	SLC25A19	-2.36667	3.17e-15	3.05e-14	-1	5.15748
4111_EIF2S1	EIF2S1	-2.35304	3.24e-15	3.11e-14	-1	5.10899
15428_EPHB1	EPHB1	-6.35614	3.25e-15	3.12e-14	-1	81.9196
16539_DTHD1	DTHD1	-9.35518	3.26e-15	3.13e-14	-1	654.923
279_EXOSC1	EXOSC1	-2.33838	3.31e-15	3.18e-14	-1	5.05736
23471_VLDLR	VLDLR	-7.14962	3.38e-15	3.24e-14	-1	141.988
16220_TNIK	TNIK	-3.84157	3.47e-15	3.32e-14	-1	14.336
16783_LOC728175	LOC728175	-4.53011	3.48e-15	3.33e-14	-1	23.1046
4189_IFI27L1	IFI27L1	-3.41956	3.63e-15	3.47e-14	-1	10.7001
6766_DNAJC7	DNAJC7	-2.17615	3.71e-15	3.54e-14	-1	4.51946
4898_FBXO22OS	FBXO22OS	-3.02759	3.71e-15	3.54e-14	-1	8.15449
9494_WDR18	WDR18	-2.33036	3.98e-15	3.79e-14	-1	5.02929
7428_RAD51L3-RFFL	RAD51L3-RFFL	-1.77104	4.04e-15	3.84e-14	-1	3.41299
17621_KIF4B	KIF4B	-7.4336	4.14e-15	3.94e-14	-1	172.877
20671_ATP5J2	ATP5J2	-2.45264	4.16e-15	3.96e-14	-1	5.47417
2641_DYNLL1	DYNLL1	-2.53446	4.26e-15	4.04e-14	-1	5.79361
3241_PXMP2	PXMP2	-3.90978	4.55e-15	4.31e-14	-1	15.0301
14792_RRM2	RRM2	-3.15075	4.64e-15	4.39e-14	-1	8.8812
15436_EXOSC7	EXOSC7	-2.06763	4.71e-15	4.45e-14	-1	4.19199
8191_APOC1	APOC1	-7.67052	4.88e-15	4.6e-14	-1	203.731
4817_CLN6	CLN6	-1.96552	4.89e-15	4.62e-14	-1	3.90554
3875_SUCLA2	SUCLA2	-2.49331	4.92e-15	4.63e-14	-1	5.63068
24191_NSDHL	NSDHL	-2.67393	4.96e-15	4.67e-14	-1	6.38164
3389_SUOX	SUOX	-2.36521	5.07e-15	4.76e-14	-1	5.15228
19268_TCF19	TCF19	-2.4238	5.1e-15	4.79e-14	-1	5.36584
9948_BRP44	BRP44	-1.86289	5.12e-15	4.81e-14	-1	3.63736
21288_NCAPG2	NCAPG2	-2.70268	5.4e-15	5.06e-14	-1	6.51011
21568_TARP	TARP	-6.25995	5.5e-15	5.15e-14	-1	76.6359
10653_IFI44L	IFI44L	-2.89335	5.87e-15	5.49e-14	-1	7.42994
10040_C1orf85	C1orf85	-2.62915	6.02e-15	5.62e-14	-1	6.18661
12632_SIRPG	SIRPG	-6.09296	6.09e-15	5.68e-14	-1	68.2597
2301_UBE2L6	UBE2L6	-2.39599	6.23e-15	5.8e-14	-1	5.26338
13724_ATP5G3	ATP5G3	-2.79091	6.25e-15	5.82e-14	-1	6.92064
23167_NDUFB6	NDUFB6	-2.60111	6.26e-15	5.82e-14	-1	6.06754
13295_LGALS1	LGALS1	-3.65237	6.32e-15	5.88e-14	-1	12.574
6786_EME1	EME1	-2.57037	6.33e-15	5.88e-14	-1	5.93962
6930_HOXB7	HOXB7	-4.38839	6.37e-15	5.91e-14	-1	20.9429
16298_ZBED2	ZBED2	-4.00658	6.41e-15	5.94e-14	-1	16.0732
5304_SLC27A2	SLC27A2	-5.40447	6.47e-15	6e-14	-1	42.3552
12143_ABHD12	ABHD12	-2.08769	6.52e-15	6.04e-14	-1	4.25067
12505_NCRNA00176	NCRNA00176	-4.46122	6.75e-15	6.24e-14	-1	22.0273
15658_LOC100498859	LOC100498859	-9.34414	6.87e-15	6.35e-14	-1	649.931
10408_FAM78B	FAM78B	-4.66315	6.9e-15	6.37e-14	-1	25.3366
3104_NDUFA9	NDUFA9	-2.27071	6.98e-15	6.44e-14	-1	4.82562
23900_HMGN5	HMGN5	-3.40673	6.99e-15	6.45e-14	-1	10.6055
19145_RUNX2	RUNX2	-2.89192	7.04e-15	6.49e-14	-1	7.42259
10591_HIST2H2AA3	HIST2H2AA3	-2.23823	7.06e-15	6.51e-14	-1	4.71817
10592_HIST2H2AA4	HIST2H2AA4	-2.23823	7.13e-15	6.56e-14	-1	4.71817
13973_DYNC2LI1	DYNC2LI1	-2.48114	7.16e-15	6.58e-14	-1	5.58338
5866_IL21R	IL21R	-2.21182	7.17e-15	6.58e-14	-1	4.63259
11196_NID1	NID1	-5.29583	7.57e-15	6.94e-14	-1	39.2829
6169_PMM2	PMM2	-2.01746	7.58e-15	6.95e-14	-1	4.04871
14104_GNLY	GNLY	-7.33142	7.63e-15	6.99e-14	-1	161.056
15752_MGLL	MGLL	-3.85714	7.76e-15	7.09e-14	-1	14.4916
2083_SERPING1	SERPING1	-5.58432	7.78e-15	7.1e-14	-1	47.9786
7246_MRPS7	MRPS7	-2.0082	7.78e-15	7.1e-14	-1	4.0228
19079_PSMB9	PSMB9	-2.36673	7.85e-15	7.16e-14	-1	5.1577
19175_SLC16A10	SLC16A10	-5.70387	8.22e-15	7.48e-14	-1	52.124
1262_FADS2	FADS2	-4.96374	8.28e-15	7.52e-14	-1	31.2058
4124_FAM158A	FAM158A	-2.65241	8.5e-15	7.71e-14	-1	6.28715
421_KIF11	KIF11	-2.24075	8.52e-15	7.73e-14	-1	4.72644
7441_RFFL	RFFL	-1.74689	8.9e-15	8.06e-14	-1	3.35635
6055_MT1E	MT1E	-5.21461	8.98e-15	8.12e-14	-1	37.1326
20957_GLCCI1	GLCCI1	-2.07483	9.02e-15	8.16e-14	-1	4.21295
4766_C15orf48	C15orf48	-5.17335	9.14e-15	8.26e-14	-1	36.0857
16033_RPN1	RPN1	-2.35969	9.44e-15	8.53e-14	-1	5.13261
6422_ZNF205	ZNF205	-3.76194	9.68e-15	8.74e-14	-1	13.5662
8127_TWSG1	TWSG1	-2.63508	9.83e-15	8.87e-14	-1	6.21209
20967_GPNMB	GPNMB	-10.554	1.01e-14	9.08e-14	-1	1503.39
3876_SUGT1	SUGT1	-1.87116	1.02e-14	9.16e-14	-1	3.65827
21539_SSBP1	SSBP1	-1.90365	1.02e-14	9.21e-14	-1	3.74158
15297_CD86	CD86	-2.17372	1.06e-14	9.54e-14	-1	4.51184
5529_ALDOA	ALDOA	-2.55855	1.1e-14	9.91e-14	-1	5.89114
21579_TBL2	TBL2	-2.08197	1.11e-14	9.94e-14	-1	4.23383
335_FRMPD2	FRMPD2	-4.92022	1.12e-14	1.01e-13	-1	30.2785
22793_ENTPD2	ENTPD2	-10.042	1.13e-14	1.01e-13	-1	1054.27
21678_YWHAG	YWHAG	-2.11871	1.16e-14	1.04e-13	-1	4.34305
15066_WDR12	WDR12	-2.20656	1.18e-14	1.06e-13	-1	4.61573
3091_NAB2	NAB2	-2.22095	1.21e-14	1.08e-13	-1	4.66201
19005_PAK1IP1	PAK1IP1	-2.33975	1.21e-14	1.08e-13	-1	5.06215
6200_QPRT	QPRT	-2.53645	1.22e-14	1.09e-13	-1	5.80159
22929_HSPA5	HSPA5	-2.28777	1.22e-14	1.09e-13	-1	4.883
14105_GORASP2	GORASP2	-2.05194	1.22e-14	1.09e-13	-1	4.14663
15276_CCDC58	CCDC58	-2.41309	1.23e-14	1.1e-13	-1	5.32613
5763_ERI2	ERI2	-3.06491	1.28e-14	1.14e-13	-1	8.36819
9006_NACC1	NACC1	-2.04875	1.3e-14	1.16e-13	-1	4.13748
3128_NUP37	NUP37	-2.44863	1.31e-14	1.17e-13	-1	5.45896
2702_FOXM1	FOXM1	-2.2444	1.33e-14	1.18e-13	-1	4.7384
8586_GNG8	GNG8	-4.13265	1.35e-14	1.2e-13	-1	17.5409
18276_BRP44L	BRP44L	-2.05016	1.37e-14	1.21e-13	-1	4.14151
11635_S100A11	S100A11	-3.19062	1.4e-14	1.24e-13	-1	9.13006
2380_AICDA	AICDA	-2.27452	1.4e-14	1.24e-13	-1	4.83838
2457_C12orf11	C12orf11	-2.0454	1.41e-14	1.24e-13	-1	4.12787
21953_EXOSC4	EXOSC4	-3.14669	1.45e-14	1.28e-13	-1	8.85621
14103_GMPPA	GMPPA	-1.93807	1.53e-14	1.35e-13	-1	3.83193
11215_NPR1	NPR1	-7.9	1.54e-14	1.35e-13	-1	238.856
23276_PTGR1	PTGR1	-7.19464	1.56e-14	1.37e-13	-1	146.488
12842_CLDN14	CLDN14	-9.03655	1.58e-14	1.38e-13	-1	525.137
24449_TCEAL4	TCEAL4	-2.07808	1.69e-14	1.48e-13	-1	4.22245
22465_TMEM70	TMEM70	-2.08653	1.72e-14	1.51e-13	-1	4.24725
3499_WSB2	WSB2	-1.95053	1.73e-14	1.51e-13	-1	3.86515
2501_C12orf75	C12orf75	-2.94743	1.74e-14	1.52e-13	-1	7.71373
11936_TMEM69	TMEM69	-2.1271	1.74e-14	1.52e-13	-1	4.36837
17554_HARS	HARS	-1.85798	1.78e-14	1.55e-13	-1	3.62501
2180_STIP1	STIP1	-2.42607	1.81e-14	1.58e-13	-1	5.37428
14381_LOXL3	LOXL3	-2.15863	1.82e-14	1.58e-13	-1	4.46489
10639_HSPB11	HSPB11	-2.04005	1.86e-14	1.62e-13	-1	4.11261
8395_COPE	COPE	-2.1989	1.9e-14	1.66e-13	-1	4.59128
20945_GGCT	GGCT	-2.13197	2.07e-14	1.8e-13	-1	4.38316
10212_CTH	CTH	-4.5755	2.23e-14	1.93e-13	-1	23.8431
8051_PSMG2	PSMG2	-1.86138	2.23e-14	1.93e-13	-1	3.63355
13872_CMPK2	CMPK2	-3.26953	2.24e-14	1.94e-13	-1	9.6433
18527_FUCA2	FUCA2	-2.21451	2.26e-14	1.96e-13	-1	4.64122
7873_CD226	CD226	-3.84784	2.3e-14	1.98e-13	-1	14.3985
16234_TRAT1	TRAT1	-5.43511	2.33e-14	2.01e-13	-1	43.2644
1340_GRAMD1B	GRAMD1B	-4.46946	2.35e-14	2.03e-13	-1	22.1535
22800_EXOSC3	EXOSC3	-2.21359	2.44e-14	2.1e-13	-1	4.63827
15738_MB21D2	MB21D2	-5.36219	2.6e-14	2.24e-13	-1	41.132
22774_DNAJA1	DNAJA1	-2.20773	2.62e-14	2.25e-13	-1	4.61946
15902_PA2G4P4	PA2G4P4	-2.61985	2.69e-14	2.31e-13	-1	6.14686
226_DDIT4	DDIT4	-2.61806	2.7e-14	2.32e-13	-1	6.13923
5297_SHF	SHF	-3.87412	2.72e-14	2.34e-13	-1	14.6631
20839_DGKI	DGKI	-6.80752	2.73e-14	2.34e-13	-1	112.013
23731_DMD	DMD	-2.88566	2.8e-14	2.4e-13	-1	7.39043
16373_ANKRD37	ANKRD37	-2.63901	2.86e-14	2.45e-13	-1	6.22902
14839_SLC25A12	SLC25A12	-1.83143	2.95e-14	2.53e-13	-1	3.55889
2740_GPR84	GPR84	-5.30251	3e-14	2.56e-13	-1	39.4651
15505_GNL3	GNL3	-1.87553	3.09e-14	2.64e-13	-1	3.66935
10491_GBP5	GBP5	-2.31175	3.11e-14	2.65e-13	-1	4.96485
15723_LSAMP	LSAMP	-6.4947	3.12e-14	2.66e-13	-1	90.1779
20842_DLD	DLD	-2.17063	3.16e-14	2.69e-13	-1	4.50218
4836_CYFIP1	CYFIP1	-2.75604	3.18e-14	2.7e-13	-1	6.75539
23488_ZDHHC12	ZDHHC12	-2.18212	3.21e-14	2.74e-13	-1	4.53821
17955_PRELID1	PRELID1	-2.26047	3.27e-14	2.78e-13	-1	4.79149
8603_GYS1	GYS1	-1.87382	3.32e-14	2.82e-13	-1	3.66501
4670_WDHD1	WDHD1	-2.81834	3.37e-14	2.86e-13	-1	7.05352
22975_KIAA1797	KIAA1797	-2.42487	3.44e-14	2.92e-13	-1	5.3698
16026_RPL22L1	RPL22L1	-2.16659	3.56e-14	3.02e-13	-1	4.48961
20765_CCT6A	CCT6A	-2.27192	3.6e-14	3.05e-13	-1	4.82965
1141_CHCHD8	CHCHD8	-2.2689	3.61e-14	3.05e-13	-1	4.81956
16256_UBE2E1	UBE2E1	-1.84662	3.87e-14	3.27e-13	-1	3.59656
22272_NSMCE2	NSMCE2	-2.35612	3.95e-14	3.33e-13	-1	5.11992
15727_LXN	LXN	-2.94579	3.97e-14	3.35e-13	-1	7.705
12840_CHAF1B	CHAF1B	-3.10452	4e-14	3.37e-13	-1	8.60112
24234_PDHA1	PDHA1	-1.86393	4.06e-14	3.42e-13	-1	3.63998
23268_PSMB7	PSMB7	-2.1928	4.11e-14	3.45e-13	-1	4.57193
19378_XPO5	XPO5	-1.77371	4.39e-14	3.68e-13	-1	3.41932
3081_MVK	MVK	-2.52253	4.41e-14	3.69e-13	-1	5.74587
249_DUSP5	DUSP5	-2.19809	4.54e-14	3.79e-13	-1	4.58872
4138_FKBP3	FKBP3	-2.02623	4.65e-14	3.89e-13	-1	4.07339
4228_LGMN	LGMN	-2.79703	4.9e-14	4.08e-13	-1	6.9501
11498_PSMB4	PSMB4	-1.95593	4.91e-14	4.09e-13	-1	3.87966
8267_C19orf48	C19orf48	-2.03426	5e-14	4.16e-13	-1	4.09613
2334_YPEL4	YPEL4	-6.8496	5.19e-14	4.31e-13	-1	115.328
6939_ICT1	ICT1	-2.45323	5.32e-14	4.4e-13	-1	5.47642
16799_LSM6	LSM6	-2.19039	5.43e-14	4.49e-13	-1	4.5643
10519_GNG12	GNG12	-8.81461	5.73e-14	4.74e-13	-1	450.26
6393_VKORC1	VKORC1	-2.38031	5.79e-14	4.78e-13	-1	5.20648
21266_MNX1	MNX1	-6.95852	5.8e-14	4.79e-13	-1	124.372
21401_POP7	POP7	-2.61243	5.93e-14	4.89e-13	-1	6.11534
65_ARL3	ARL3	-2.74094	6.1e-14	5.03e-13	-1	6.68505
9135_POP4	POP4	-1.87397	6.2e-14	5.1e-13	-1	3.66541
7411_PSMD3	PSMD3	-1.99635	6.35e-14	5.23e-13	-1	3.9899
10214_CTPS	CTPS	-2.22552	6.56e-14	5.4e-13	-1	4.67679
15848_NDUFB4	NDUFB4	-1.87708	6.63e-14	5.45e-13	-1	3.67331
13597_UFD1L	UFD1L	-1.80313	6.64e-14	5.45e-13	-1	3.48977
1170_CRTAM	CRTAM	-2.67396	7e-14	5.75e-13	-1	6.38179
23303_RGS3	RGS3	-2.51637	7.05e-14	5.78e-13	-1	5.72142
17603_ISOC1	ISOC1	-2.12992	7.13e-14	5.84e-13	-1	4.37693
22447_TCEB1	TCEB1	-1.86825	7.16e-14	5.86e-13	-1	3.6509
14091_GEMIN6	GEMIN6	-3.04513	7.32e-14	5.99e-13	-1	8.25422
21868_CYP7B1	CYP7B1	-6.87303	7.54e-14	6.16e-13	-1	117.217
4157_GEMIN2	GEMIN2	-2.25052	7.87e-14	6.41e-13	-1	4.75853
1260_FADD	FADD	-2.37564	8.67e-14	7.03e-13	-1	5.18967
6820_FAM64A	FAM64A	-4.9787	8.75e-14	7.09e-13	-1	31.5311
1025_C11orf1	C11orf1	-2.50867	8.83e-14	7.15e-13	-1	5.69096
5250_RAD51	RAD51	-3.84862	8.84e-14	7.16e-13	-1	14.4062
4136_FERMT2	FERMT2	-6.00191	8.87e-14	7.18e-13	-1	64.0848
14035_FANCL	FANCL	-1.96025	8.89e-14	7.19e-13	-1	3.89129
1385_IFITM3	IFITM3	-2.63877	9.12e-14	7.37e-13	-1	6.228
15408_ECE2	ECE2	-4.20712	9.43e-14	7.61e-13	-1	18.4701
12809_BTG3	BTG3	-2.03492	9.47e-14	7.64e-13	-1	4.098
23395_SURF4	SURF4	-2.17715	9.77e-14	7.88e-13	-1	4.52261
14191_IMMT	IMMT	-2.08999	9.93e-14	8e-13	-1	4.25744
18747_KIF6	KIF6	-9.47134	1.01e-13	8.09e-13	-1	709.833
12651_SNAP25	SNAP25	-6.07009	1.01e-13	8.12e-13	-1	67.1859
16130_SNX4	SNX4	-1.8558	1.03e-13	8.24e-13	-1	3.61951
12606_ROMO1	ROMO1	-2.41788	1.03e-13	8.25e-13	-1	5.34384
7593_SPAG7	SPAG7	-1.93188	1.03e-13	8.28e-13	-1	3.81551
22314_POLR2K	POLR2K	-1.70228	1.03e-13	8.3e-13	-1	3.25414
17324_CANX	CANX	-2.17298	1.04e-13	8.32e-13	-1	4.50953
7241_MRPL27	MRPL27	-2.32207	1.08e-13	8.67e-13	-1	5.00048
18288_BYSL	BYSL	-2.51003	1.17e-13	9.31e-13	-1	5.69633
14078_GAD1	GAD1	-6.64824	1.18e-13	9.44e-13	-1	100.304
11564_RGS16	RGS16	-3.49245	1.21e-13	9.61e-13	-1	11.2547
12311_DPM1	DPM1	-1.82025	1.21e-13	9.64e-13	-1	3.53142
12540_PCNA-AS1	PCNA-AS1	-4.21165	1.21e-13	9.67e-13	-1	18.5282
4271_MGAT2	MGAT2	-1.98838	1.22e-13	9.7e-13	-1	3.96792
744_RBM20	RBM20	-5.51975	1.26e-13	9.99e-13	-1	45.8787
14034_FAM98A	FAM98A	-2.26618	1.27e-13	1.01e-12	-1	4.81049
1082_CADM1	CADM1	-4.90072	1.29e-13	1.03e-12	-1	29.872
19218_SNRPC	SNRPC	-2.1048	1.3e-13	1.04e-12	-1	4.30138
1690_NDUFC2-KCTD14	NDUFC2-KCTD14	-2.23163	1.35e-13	1.07e-12	-1	4.69665
10061_CACYBP	CACYBP	-2.01329	1.37e-13	1.09e-12	-1	4.03702
8880_MGC45922	MGC45922	-3.90419	1.44e-13	1.14e-12	-1	14.972
12714_TGM2	TGM2	-3.26997	1.45e-13	1.14e-12	-1	9.64624
14606_OLA1	OLA1	-1.9252	1.52e-13	1.2e-12	-1	3.79789
4457_PSMC1	PSMC1	-2.15559	1.53e-13	1.21e-12	-1	4.4555
16396_ATP5I	ATP5I	-1.97716	1.56e-13	1.22e-12	-1	3.93718
16947_PI4K2B	PI4K2B	-1.94367	1.57e-13	1.23e-12	-1	3.84682
1243_EI24	EI24	-2.09056	1.58e-13	1.24e-12	-1	4.25915
5562_BCKDK	BCKDK	-2.35782	1.58e-13	1.24e-12	-1	5.12594
5644_CDT1	CDT1	-2.47792	1.62e-13	1.27e-12	-1	5.57095
18411_CSNK2B	CSNK2B	-1.88606	1.62e-13	1.27e-12	-1	3.69624
24512_VBP1	VBP1	-2.05925	1.7e-13	1.33e-12	-1	4.16771
3175_PFKM	PFKM	-1.96588	1.73e-13	1.35e-12	-1	3.90651
18516_FLOT1	FLOT1	-1.94734	1.76e-13	1.37e-12	-1	3.85664
78_ATP5C1	ATP5C1	-2.10709	1.81e-13	1.41e-12	-1	4.30821
657_OGDHL	OGDHL	-7.58829	1.85e-13	1.44e-12	-1	192.444
8201_ARID3A	ARID3A	-2.12873	1.86e-13	1.44e-12	-1	4.37332
2723_GLT1D1	GLT1D1	-5.55761	1.86e-13	1.44e-12	-1	47.0986
18921_MRPL14	MRPL14	-2.50488	1.94e-13	1.5e-12	-1	5.67601
8577_GIPR	GIPR	-3.73379	1.94e-13	1.51e-12	-1	13.304
10317_EFNA1	EFNA1	-5.09766	1.98e-13	1.53e-12	-1	34.2411
4839_CYP1A1	CYP1A1	-5.46774	2.01e-13	1.55e-12	-1	44.254
13070_UBASH3A	UBASH3A	-4.82038	2.16e-13	1.67e-12	-1	28.2539
8475_ELAVL1	ELAVL1	-1.91677	2.17e-13	1.67e-12	-1	3.77578
23962_LOC100132741	LOC100132741	-4.70631	2.21e-13	1.7e-12	-1	26.1061
23804_FLJ46446	FLJ46446	-4.70631	2.21e-13	1.7e-12	-1	26.1061
7691_TMEM93	TMEM93	-2.05555	2.25e-13	1.73e-12	-1	4.15702
11828_SRM	SRM	-2.14307	2.38e-13	1.83e-12	-1	4.417
22358_RGS20	RGS20	-3.82172	2.44e-13	1.87e-12	-1	14.1401
11158_NBL1	NBL1	-5.43003	2.5e-13	1.92e-12	-1	43.1122
4780_C15orf63	C15orf63	-1.87744	2.53e-13	1.94e-12	-1	3.67423
5171_NDUFAF1	NDUFAF1	-2.59791	2.56e-13	1.96e-12	-1	6.05411
14825_SGOL2	SGOL2	-2.87327	2.67e-13	2.04e-12	-1	7.32723
8396_COX6B1	COX6B1	-2.11623	2.68e-13	2.05e-12	-1	4.33561
15942_PLSCR1	PLSCR1	-1.83249	2.71e-13	2.07e-12	-1	3.56152
15957_PPARG	PPARG	-8.90752	2.73e-13	2.09e-12	-1	480.211
10053_C4BPB	C4BPB	-4.54161	2.74e-13	2.09e-12	-1	23.2895
1197_DCPS	DCPS	-2.37516	2.78e-13	2.12e-12	-1	5.18793
8584_GNA15	GNA15	-3.87992	2.8e-13	2.13e-12	-1	14.7222
2541_CD63	CD63	-2.30471	2.82e-13	2.15e-12	-1	4.94068
6531_ATP5G1	ATP5G1	-2.44527	2.99e-13	2.27e-12	-1	5.44629
3312_SELPLG	SELPLG	-3.10417	3.16e-13	2.39e-12	-1	8.59899
5556_B3GNT9	B3GNT9	-2.62824	3.17e-13	2.4e-12	-1	6.18269
22938_IFNA2	IFNA2	-8.92244	3.24e-13	2.45e-12	-1	485.203
15909_PARP9	PARP9	-1.84596	3.42e-13	2.58e-12	-1	3.59493
13823_CCDC74B	CCDC74B	-5.02787	3.63e-13	2.73e-12	-1	32.6242
11855_SYNC	SYNC	-1.87545	3.64e-13	2.74e-12	-1	3.66917
7357_PFN1	PFN1	-2.33104	3.67e-13	2.76e-12	-1	5.03169
8612_HDGFRP2	HDGFRP2	-2.00063	3.67e-13	2.76e-12	-1	4.00175
9020_NDUFA13	NDUFA13	-2.0678	3.71e-13	2.79e-12	-1	4.19246
11904_TIMM17A	TIMM17A	-1.87096	3.83e-13	2.88e-12	-1	3.65776
4355_MTHFD1	MTHFD1	-2.11118	4.26e-13	3.19e-12	-1	4.32044
2589_COX6A1	COX6A1	-2.02882	4.38e-13	3.27e-12	-1	4.0807
22313_POLB	POLB	-1.89509	4.88e-13	3.64e-12	-1	3.71944
921_ACAT1	ACAT1	-2.57372	4.92e-13	3.67e-12	-1	5.95344
4880_FAM174B	FAM174B	-5.3747	5.04e-13	3.76e-12	-1	41.4901
10363_EXTL2	EXTL2	-2.38421	5.06e-13	3.77e-12	-1	5.22058
23168_NEK6	NEK6	-1.9398	5.11e-13	3.81e-12	-1	3.83653
3247_RAB35	RAB35	-1.82586	5.33e-13	3.96e-12	-1	3.54519
11360_PGD	PGD	-2.26857	5.44e-13	4.04e-12	-1	4.81847
22747_CREB3	CREB3	-2.15543	5.45e-13	4.05e-12	-1	4.45502
6532_ATP5H	ATP5H	-2.28225	5.52e-13	4.09e-12	-1	4.86437
9118_PLEKHF1	PLEKHF1	-2.69833	5.53e-13	4.1e-12	-1	6.4905
13870_CLIP4	CLIP4	-2.30083	5.65e-13	4.19e-12	-1	4.92743
2587_COQ5	COQ5	-2.06255	5.74e-13	4.25e-12	-1	4.17725
3968_ATP6V1D	ATP6V1D	-2.40989	5.74e-13	4.25e-12	-1	5.31435
1310_FOXRED1	FOXRED1	-1.85639	6.04e-13	4.46e-12	-1	3.62101
18923_MRPL2	MRPL2	-2.064	6.08e-13	4.48e-12	-1	4.18144
2361_ABCB9	ABCB9	-3.51799	6.1e-13	4.49e-12	-1	11.4557
10511_GLRX2	GLRX2	-2.72841	6.42e-13	4.72e-12	-1	6.62724
7522_SLC25A10	SLC25A10	-3.33031	6.49e-13	4.77e-12	-1	10.0583
16179_THOC7	THOC7	-2.15068	6.53e-13	4.8e-12	-1	4.44038
19292_TMEM14C	TMEM14C	-1.97734	6.67e-13	4.9e-12	-1	3.93766
10487_GBP1P1	GBP1P1	-3.67152	6.69e-13	4.91e-12	-1	12.742
10616_HMGCL	HMGCL	-2.3708	6.84e-13	5.01e-12	-1	5.1723
21726_ZNHIT1	ZNHIT1	-2.03574	7.62e-13	5.57e-12	-1	4.10032
14119_GPR55	GPR55	-2.47288	7.66e-13	5.6e-12	-1	5.5515
9116_PLD3	PLD3	-1.94079	7.83e-13	5.71e-12	-1	3.83916
2876_KRT86	KRT86	-8.92244	7.87e-13	5.74e-12	-1	485.203
9180_PSMD8	PSMD8	-2.33418	7.96e-13	5.8e-12	-1	5.04263
12959_LSS	LSS	-1.71569	8.31e-13	6.04e-12	-1	3.28454
2547_CDK2AP1	CDK2AP1	-2.18039	8.84e-13	6.42e-12	-1	4.53277
15083_YIPF4	YIPF4	-1.95985	9.02e-13	6.54e-12	-1	3.89023
1182_CTSW	CTSW	-4.51314	9.48e-13	6.86e-12	-1	22.8344
8928_MIR4751	MIR4751	-5.80347	9.48e-13	6.86e-12	-1	55.8495
17821_NOP16	NOP16	-2.1828	9.48e-13	6.86e-12	-1	4.54035
7426_RAD51C	RAD51C	-2.31601	9.55e-13	6.91e-12	-1	4.97954
12794_AGPAT3	AGPAT3	-1.65939	9.79e-13	7.07e-12	-1	3.15883
5412_SQRDL	SQRDL	-2.44541	9.85e-13	7.11e-12	-1	5.44681
1227_DPP3	DPP3	-2.17749	1.01e-12	7.25e-12	-1	4.52367
5788_FHOD1	FHOD1	-1.81049	1.01e-12	7.27e-12	-1	3.50762
10175_CNIH4	CNIH4	-2.30103	1.03e-12	7.39e-12	-1	4.92811
21996_FBXO43	FBXO43	-4.97255	1.04e-12	7.47e-12	-1	31.397
4950_GTF2A2	GTF2A2	-1.806	1.04e-12	7.48e-12	-1	3.49671
642_NPM3	NPM3	-2.86855	1.06e-12	7.6e-12	-1	7.30333
13018_PDE9A	PDE9A	-5.95121	1.06e-12	7.62e-12	-1	61.8717
2079_SCYL1	SCYL1	-1.75392	1.08e-12	7.77e-12	-1	3.37274
18957_NFKBIE	NFKBIE	-1.92096	1.11e-12	7.98e-12	-1	3.78676
21863_CYC1	CYC1	-2.14876	1.12e-12	7.99e-12	-1	4.43446
19071_PRR18	PRR18	-6.87811	1.12e-12	7.99e-12	-1	117.63
17631_LMAN2	LMAN2	-2.36204	1.14e-12	8.12e-12	-1	5.14096
10183_COL16A1	COL16A1	-7.4336	1.14e-12	8.12e-12	-1	172.877
2258_TRIM21	TRIM21	-1.75751	1.14e-12	8.14e-12	-1	3.38115
1432_KIF18A	KIF18A	-2.74967	1.14e-12	8.16e-12	-1	6.72564
2573_CLECL1	CLECL1	-2.25043	1.2e-12	8.57e-12	-1	4.75824
4015_C14orf2	C14orf2	-1.93935	1.22e-12	8.69e-12	-1	3.83533
17785_MRPS36	MRPS36	-1.93742	1.25e-12	8.89e-12	-1	3.83021
15498_GLT8D1	GLT8D1	-1.99432	1.26e-12	8.94e-12	-1	3.98429
18297_C6orf108	C6orf108	-2.08094	1.27e-12	8.98e-12	-1	4.23082
7360_PHB	PHB	-2.27863	1.27e-12	8.99e-12	-1	4.85217
6753_DHRS7B	DHRS7B	-2.5894	1.29e-12	9.12e-12	-1	6.01847
12615_SAMD10	SAMD10	-2.67704	1.29e-12	9.14e-12	-1	6.39543
18466_ELOVL4	ELOVL4	-8.98062	1.29e-12	9.15e-12	-1	505.17
7454_RNF157	RNF157	-1.90528	1.31e-12	9.29e-12	-1	3.74582
12337_FAM83D	FAM83D	-3.09496	1.34e-12	9.47e-12	-1	8.54429
8331_CD320	CD320	-2.21026	1.38e-12	9.69e-12	-1	4.62759
23429_TOMM5	TOMM5	-2.01358	1.39e-12	9.82e-12	-1	4.03784
2581_CNPY2	CNPY2	-1.85972	1.4e-12	9.82e-12	-1	3.62937
15590_IQCJ-SCHIP1	IQCJ-SCHIP1	-7.21632	1.4e-12	9.84e-12	-1	148.706
21040_IRF5	IRF5	-2.07047	1.41e-12	9.91e-12	-1	4.20023
24177_NDUFA1	NDUFA1	-1.92769	1.49e-12	1.04e-11	-1	3.80445
23620_CD99L2	CD99L2	-1.91942	1.56e-12	1.09e-11	-1	3.7827
17344_CCT5	CCT5	-2.21278	1.59e-12	1.11e-11	-1	4.63568
21655_VKORC1L1	VKORC1L1	-2.54959	1.59e-12	1.12e-11	-1	5.85468
16565_EXOSC9	EXOSC9	-1.61793	1.61e-12	1.12e-11	-1	3.06935
11218_NR5A2	NR5A2	-5.33699	1.67e-12	1.17e-11	-1	40.4198
11670_SDHB	SDHB	-1.8582	1.7e-12	1.19e-11	-1	3.62554
1064_C11orf84	C11orf84	-2.04887	1.72e-12	1.2e-11	-1	4.13782
23164_NCS1	NCS1	-9.20464	1.75e-12	1.22e-11	-1	590.03
21073_LIMK1	LIMK1	-1.84154	1.79e-12	1.25e-11	-1	3.58394
24481_TMSB4X	TMSB4X	-1.93832	1.8e-12	1.25e-11	-1	3.8326
23789_FAM50A	FAM50A	-1.66715	1.84e-12	1.28e-11	-1	3.17588
4733_ATP8B4	ATP8B4	-5.42019	1.86e-12	1.29e-11	-1	42.8194
10663_IL19	IL19	-6.16356	1.86e-12	1.29e-11	-1	71.6831
10024_C1orf43	C1orf43	-1.9327	1.88e-12	1.3e-11	-1	3.81769
3616_ENOX1	ENOX1	-5.40094	1.91e-12	1.32e-11	-1	42.2519
3485_VEZT	VEZT	-1.87278	1.93e-12	1.33e-11	-1	3.66237
11684_SERINC2	SERINC2	-3.35471	1.98e-12	1.36e-11	-1	10.2298
18845_MANEA	MANEA	-2.25353	2.02e-12	1.39e-11	-1	4.76849
4419_PARP2	PARP2	-1.92673	2.05e-12	1.41e-11	-1	3.80193
17219_ADAMTS12	ADAMTS12	-9.95037	2.12e-12	1.46e-11	-1	989.372
7258_MYH10	MYH10	-2.98319	2.17e-12	1.49e-11	-1	7.90731
17125_TMEM155	TMEM155	-8.83052	2.17e-12	1.49e-11	-1	455.252
13593_TXN2	TXN2	-2.20348	2.2e-12	1.51e-11	-1	4.60588
16921_PAICS	PAICS	-2.00614	2.21e-12	1.51e-11	-1	4.01705
4475_RDH11	RDH11	-1.71516	2.24e-12	1.54e-11	-1	3.28333
23459_UBAP2	UBAP2	-1.80492	2.25e-12	1.54e-11	-1	3.49409
10758_LAMB3	LAMB3	-6.12734	2.31e-12	1.58e-11	-1	69.906
16891_NDUFC1	NDUFC1	-2.00145	2.35e-12	1.61e-11	-1	4.00402
1004_BARX2	BARX2	-5.86221	2.36e-12	1.61e-11	-1	58.1703
22281_OSR2	OSR2	-4.81788	2.42e-12	1.65e-11	-1	28.205
4740_BCL2L10	BCL2L10	-4.131	2.45e-12	1.67e-11	-1	17.5209
23339_SHB	SHB	-3.93621	2.52e-12	1.71e-11	-1	15.308
18231_AIF1	AIF1	-2.96196	2.54e-12	1.73e-11	-1	7.7918
3194_PMCH	PMCH	-3.4453	2.57e-12	1.75e-11	-1	10.8928
12875_GART	GART	-1.95819	2.67e-12	1.81e-11	-1	3.88575
7319_NXPH3	NXPH3	-9.07712	2.69e-12	1.83e-11	-1	540.112
546_MINPP1	MINPP1	-2.55091	2.7e-12	1.83e-11	-1	5.86004
7828_ACAA2	ACAA2	-2.38381	2.7e-12	1.83e-11	-1	5.21915
17104_TEC	TEC	-2.15034	2.71e-12	1.84e-11	-1	4.43933
8308_CARM1	CARM1	-1.72799	2.73e-12	1.85e-11	-1	3.31266
7606_SRP68	SRP68	-1.7766	2.74e-12	1.85e-11	-1	3.42618
17291_C5orf30	C5orf30	-2.38859	2.75e-12	1.86e-11	-1	5.23646
24453_TCEAL8	TCEAL8	-2.13491	2.83e-12	1.91e-11	-1	4.39209
1026_C11orf10	C11orf10	-2.22398	2.85e-12	1.92e-11	-1	4.67182
3252_RAD51AP1	RAD51AP1	-2.46594	2.92e-12	1.97e-11	-1	5.52487
394_IFIT3	IFIT3	-2.35597	2.94e-12	1.98e-11	-1	5.11939
11363_PGM1	PGM1	-2.23258	2.95e-12	1.99e-11	-1	4.69975
11700_SH3D21	SH3D21	-3.1953	2.96e-12	1.99e-11	-1	9.15967
17947_PPIC	PPIC	-6.09296	3.01e-12	2.02e-11	-1	68.2597
2119_SLC3A2	SLC3A2	-2.26542	3.01e-12	2.02e-11	-1	4.80793
13391_MRPL40	MRPL40	-1.96123	3.02e-12	2.03e-11	-1	3.89393
945_AMICA1	AMICA1	-3.68873	3.12e-12	2.09e-11	-1	12.8949
18922_MRPL18	MRPL18	-2.19234	3.22e-12	2.16e-11	-1	4.57047
2350_ZNF215	ZNF215	-3.10882	3.33e-12	2.23e-11	-1	8.62674
8098_SMAD7	SMAD7	-2.79131	3.33e-12	2.23e-11	-1	6.9226
1974_PRDX5	PRDX5	-2.45709	3.39e-12	2.27e-11	-1	5.49107
13114_ATP6V1E1	ATP6V1E1	-1.97082	3.43e-12	2.29e-11	-1	3.91991
20775_CDK5	CDK5	-2.43361	3.51e-12	2.34e-11	-1	5.40244
11122_MRPL24	MRPL24	-2.08351	3.66e-12	2.44e-11	-1	4.23838
11797_SNRNP40	SNRNP40	-1.93664	3.71e-12	2.48e-11	-1	3.82814
6386_UQCRC2	UQCRC2	-2.04159	3.78e-12	2.52e-11	-1	4.11698
2505_C1R	C1R	-2.8936	3.79e-12	2.52e-11	-1	7.43122
14982_TMEM214	TMEM214	-1.67672	3.8e-12	2.53e-11	-1	3.197
5902_KIF22	KIF22	-1.77056	3.81e-12	2.53e-11	-1	3.41186
16205_TMEM22	TMEM22	-4.29693	3.83e-12	2.55e-11	-1	19.6564
2837_KLRC2	KLRC2	-7.358	3.83e-12	2.55e-11	-1	164.051
7490_SDF2	SDF2	-2.09781	3.89e-12	2.58e-11	-1	4.28059
685_PFKP	PFKP	-1.97465	3.9e-12	2.59e-11	-1	3.93033
2838_KLRC3	KLRC3	-6.86543	3.91e-12	2.6e-11	-1	116.601
9138_PPAN-P2RY11	PPAN-P2RY11	-1.6462	3.93e-12	2.6e-11	-1	3.13009
24448_TCEAL3	TCEAL3	-2.27496	4.14e-12	2.74e-11	-1	4.83984
17184_WFS1	WFS1	-2.43375	4.18e-12	2.77e-11	-1	5.40296
14541_MTX2	MTX2	-1.83464	4.21e-12	2.78e-11	-1	3.56682
20876_EPDR1	EPDR1	-5.49818	4.26e-12	2.81e-11	-1	45.1977
1364_HMBS	HMBS	-2.46406	4.37e-12	2.88e-11	-1	5.51766
4091_DHRS7	DHRS7	-1.82138	4.39e-12	2.9e-11	-1	3.53419
6614_C1QBP	C1QBP	-2.14378	4.4e-12	2.9e-11	-1	4.41919
16051_SCHIP1	SCHIP1	-5.94827	4.41e-12	2.91e-11	-1	61.7458
13396_NAGA	NAGA	-2.08856	4.42e-12	2.91e-11	-1	4.25325
22033_GRINA	GRINA	-2.01189	4.42e-12	2.91e-11	-1	4.03309
4760_C15orf39	C15orf39	-1.92915	4.47e-12	2.94e-11	-1	3.8083
20785_CLDN12	CLDN12	-2.81226	4.47e-12	2.94e-11	-1	7.02386
336_FRMPD2P1	FRMPD2P1	-4.81017	4.49e-12	2.96e-11	-1	28.0546
2478_C12orf48	C12orf48	-2.69977	4.5e-12	2.96e-11	-1	6.49698
6607_C17orf89	C17orf89	-2.09887	4.63e-12	3.04e-11	-1	4.28374
13036_RSPH1	RSPH1	-4.08771	4.65e-12	3.06e-11	-1	17.0029
14176_IL18RAP	IL18RAP	-4.66124	4.7e-12	3.08e-11	-1	25.3031
14529_MRPL53	MRPL53	-1.87302	4.75e-12	3.12e-11	-1	3.66299
13115_ATXN10	ATXN10	-1.9973	4.83e-12	3.16e-11	-1	3.99253
20995_HGF	HGF	-5.28388	4.94e-12	3.23e-11	-1	38.9589
22862_FNBP1	FNBP1	-1.69564	4.96e-12	3.24e-11	-1	3.23921
14931_SUCLG1	SUCLG1	-1.911	5.06e-12	3.3e-11	-1	3.76069
9905_ATP1A1	ATP1A1	-2.12437	5.06e-12	3.3e-11	-1	4.36012
224_DCLRE1A	DCLRE1A	-2.05776	5.14e-12	3.35e-11	-1	4.16339
21535_SRI	SRI	-2.01773	5.24e-12	3.41e-11	-1	4.04946
5669_CIRH1A	CIRH1A	-1.90539	5.32e-12	3.46e-11	-1	3.7461
18926_MRPS18B	MRPS18B	-2.43207	5.52e-12	3.59e-11	-1	5.39666
4892_FAM98B	FAM98B	-2.7394	5.58e-12	3.62e-11	-1	6.67793
1296_FJX1	FJX1	-6.44782	5.68e-12	3.69e-11	-1	87.2946
6706_CNP	CNP	-1.70542	5.7e-12	3.7e-11	-1	3.26125
21873_DECR1	DECR1	-1.69323	5.76e-12	3.73e-11	-1	3.23381
960_APIP	APIP	-1.91864	5.77e-12	3.74e-11	-1	3.78066
5815_GINS3	GINS3	-2.87646	5.8e-12	3.76e-11	-1	7.34348
13596_UBE2L3	UBE2L3	-1.97836	5.86e-12	3.79e-11	-1	3.94045
23470_VCP	VCP	-2.08478	5.93e-12	3.83e-11	-1	4.2421
21869_DCAF13	DCAF13	-1.78221	5.99e-12	3.87e-11	-1	3.43953
9368_SPC24	SPC24	-5.91308	6.18e-12	3.99e-11	-1	60.2578
13106_ARFGAP3	ARFGAP3	-1.67976	6.25e-12	4.03e-11	-1	3.20374
8664_IZUMO4	IZUMO4	-2.39182	6.28e-12	4.04e-11	-1	5.24819
11857_SYT11	SYT11	-2.13756	6.46e-12	4.15e-11	-1	4.40016
2556_CHST11	CHST11	-1.83766	6.46e-12	4.16e-11	-1	3.5743
978_ARL2	ARL2	-2.48651	6.52e-12	4.19e-11	-1	5.60422
14422_METTL5	METTL5	-1.95496	6.53e-12	4.19e-11	-1	3.87704
662_OPTN	OPTN	-1.90466	6.66e-12	4.27e-11	-1	3.7442
20624_ADAM22	ADAM22	-2.70922	6.76e-12	4.33e-11	-1	6.53967
19236_STX11	STX11	-1.85189	7e-12	4.47e-11	-1	3.60973
22748_CTNNAL1	CTNNAL1	-3.75897	7.05e-12	4.5e-11	-1	13.5382
1995_PVRL1	PVRL1	-2.65292	7.26e-12	4.63e-11	-1	6.28941
8426_DACT3	DACT3	-5.54191	7.35e-12	4.69e-11	-1	46.5888
11392_PLA2G4A	PLA2G4A	-4.0487	7.43e-12	4.74e-11	-1	16.5493
18225_ACOT13	ACOT13	-1.74005	7.49e-12	4.77e-11	-1	3.34047
21_AFAP1L2	AFAP1L2	-2.76914	7.53e-12	4.8e-11	-1	6.81701
8565_GADD45GIP1	GADD45GIP1	-1.82602	7.81e-12	4.96e-11	-1	3.54558
13181_COMT	COMT	-1.90143	7.86e-12	4.99e-11	-1	3.73584
21139_LOC401397	LOC401397	-2.19207	7.86e-12	4.99e-11	-1	4.5696
17691_LOC729080	LOC729080	-3.16286	7.93e-12	5.03e-11	-1	8.95603
1102_CCDC34	CCDC34	-3.21752	7.99e-12	5.07e-11	-1	9.30188
16042_RTP4	RTP4	-2.83459	8.2e-12	5.2e-11	-1	7.13341
13600_UQCR10	UQCR10	-2.13063	8.21e-12	5.2e-11	-1	4.37909
19406_ZNRD1	ZNRD1	-1.83527	8.25e-12	5.22e-11	-1	3.56839
3657_GTF2F2	GTF2F2	-1.71123	8.25e-12	5.22e-11	-1	3.27441
11407_PMVK	PMVK	-2.19619	8.31e-12	5.26e-11	-1	4.58267
5402_SORD	SORD	-1.79046	8.31e-12	5.26e-11	-1	3.45925
14169_IFIH1	IFIH1	-1.68667	8.34e-12	5.27e-11	-1	3.21913
21770_ATP6V1H	ATP6V1H	-1.68708	8.54e-12	5.39e-11	-1	3.22005
22049_HRSP12	HRSP12	-2.53965	8.56e-12	5.4e-11	-1	5.81446
9926_B4GALT2	B4GALT2	-2.47479	8.57e-12	5.41e-11	-1	5.55887
21509_SND1	SND1	-2.14737	8.58e-12	5.41e-11	-1	4.43018
244_DPCD	DPCD	-3.44864	8.91e-12	5.61e-11	-1	10.9181
4152_FUT8	FUT8	-1.80938	9.06e-12	5.7e-11	-1	3.50492
13721_ATIC	ATIC	-2.08224	9.37e-12	5.89e-11	-1	4.23463
2223_TMEM132A	TMEM132A	-2.84213	9.47e-12	5.94e-11	-1	7.17079
5629_CCNF	CCNF	-2.52485	9.48e-12	5.95e-11	-1	5.75515
20625_ADAP1	ADAP1	-2.37364	9.67e-12	6.06e-11	-1	5.18246
3454_TRAFD1	TRAFD1	-2.08308	9.72e-12	6.09e-11	-1	4.23712
23425_TMOD1	TMOD1	-1.8887	9.9e-12	6.2e-11	-1	3.703
17569_HMHB1	HMHB1	-8.68063	1e-11	6.27e-11	-1	410.326
10371_FAF1	FAF1	-1.73972	1.03e-11	6.42e-11	-1	3.3397
11123_MRPL37	MRPL37	-2.34318	1.04e-11	6.49e-11	-1	5.07419
23630_CFP	CFP	-3.23439	1.04e-11	6.51e-11	-1	9.4113
1318_FXYD6	FXYD6	-5.74718	1.04e-11	6.52e-11	-1	53.7124
19077_PSMB1	PSMB1	-2.03953	1.05e-11	6.52e-11	-1	4.1111
22593_APTX	APTX	-1.85846	1.05e-11	6.56e-11	-1	3.6262
15058_VRK2	VRK2	-1.56989	1.06e-11	6.58e-11	-1	2.96883
1144_CHKA	CHKA	-1.97319	1.06e-11	6.62e-11	-1	3.92635
3466_TUBA1B	TUBA1B	-2.49528	1.07e-11	6.69e-11	-1	5.63838
21450_RHEB	RHEB	-1.63439	1.09e-11	6.76e-11	-1	3.10455
22476_TOX	TOX	-2.7748	1.09e-11	6.76e-11	-1	6.84382
22157_LY96	LY96	-2.50136	1.11e-11	6.88e-11	-1	5.66217
16477_CLNK	CLNK	-3.02506	1.12e-11	6.95e-11	-1	8.14019
13418_PARVB	PARVB	-1.93797	1.14e-11	7.04e-11	-1	3.83166
4057_CHURC1-FNTB	CHURC1-FNTB	-1.67609	1.15e-11	7.11e-11	-1	3.19561
13934_DDX1	DDX1	-1.86867	1.16e-11	7.18e-11	-1	3.65195
6655_CCL2	CCL2	-11.1467	1.16e-11	7.19e-11	-1	2267.27
5824_GPR114	GPR114	-1.88023	1.17e-11	7.23e-11	-1	3.68134
16954_PLK4	PLK4	-2.59153	1.17e-11	7.24e-11	-1	6.02738
11747_SLC6A9	SLC6A9	-4.51359	1.18e-11	7.28e-11	-1	22.8415
194_COMMD3	COMMD3	-1.6995	1.22e-11	7.52e-11	-1	3.24789
393_IFIT2	IFIT2	-2.47492	1.25e-11	7.71e-11	-1	5.55938
8809_LOC390940	LOC390940	-3.91862	1.27e-11	7.83e-11	-1	15.1225
2997_METTL1	METTL1	-2.23123	1.29e-11	7.96e-11	-1	4.69534
11673_SEC22B	SEC22B	-1.74724	1.3e-11	8e-11	-1	3.35715
19241_SYCP2L	SYCP2L	-5.21761	1.33e-11	8.17e-11	-1	37.2097
23687_CXorf26	CXorf26	-1.67879	1.34e-11	8.19e-11	-1	3.20158
1641_MRPL21	MRPL21	-1.86159	1.37e-11	8.38e-11	-1	3.63407
6125_NUP93	NUP93	-1.75	1.43e-11	8.73e-11	-1	3.36359
17579_HSPA9	HSPA9	-1.81106	1.44e-11	8.78e-11	-1	3.50899
6644_CCDC47	CCDC47	-1.9981	1.45e-11	8.84e-11	-1	3.99474
20705_C7orf30	C7orf30	-2.09634	1.45e-11	8.86e-11	-1	4.27624
20689_BPGM	BPGM	-1.76547	1.48e-11	8.99e-11	-1	3.39985
7288_NFE2L1	NFE2L1	-1.91372	1.49e-11	9.07e-11	-1	3.76781
16227_TPRA1	TPRA1	-1.82819	1.5e-11	9.11e-11	-1	3.5509
2430_ATP5B	ATP5B	-2.026	1.53e-11	9.3e-11	-1	4.07275
17109_TIFA	TIFA	-2.25392	1.55e-11	9.44e-11	-1	4.76978
3926_ABHD4	ABHD4	-2.05619	1.58e-11	9.58e-11	-1	4.15887
15262_CASR	CASR	-8.74918	1.59e-11	9.67e-11	-1	430.293
15978_PSMD6	PSMD6	-1.59606	1.6e-11	9.7e-11	-1	3.02316
6048_MRPL28	MRPL28	-2.07103	1.65e-11	9.97e-11	-1	4.20188
11961_TOMM40L	TOMM40L	-2.07971	1.68e-11	1.02e-10	-1	4.22721
2739_GPR19	GPR19	-3.36975	1.68e-11	1.02e-10	-1	10.337
11367_PHGDH	PHGDH	-4.71977	1.7e-11	1.02e-10	-1	26.3507
22306_PLAT	PLAT	-4.66028	1.84e-11	1.11e-10	-1	25.2863
14175_IL18R1	IL18R1	-2.86353	1.86e-11	1.12e-10	-1	7.27796
21183_MDH2	MDH2	-2.32108	1.9e-11	1.14e-10	-1	4.99705
16410_C4orf10	C4orf10	-1.95141	1.91e-11	1.15e-10	-1	3.86752
21560_STYXL1	STYXL1	-2.15932	1.93e-11	1.16e-10	-1	4.46705
6325_TBL3	TBL3	-1.68962	1.94e-11	1.16e-10	-1	3.22571
9447_TRAPPC5	TRAPPC5	-1.85912	1.95e-11	1.17e-10	-1	3.62786
14821_SF3B14	SF3B14	-1.63359	1.99e-11	1.2e-10	-1	3.10284
1960_POLR2L	POLR2L	-2.12932	2e-11	1.2e-10	-1	4.37511
24591_ASMTL	ASMTL	-1.83642	2e-11	1.2e-10	-1	3.57123
2735_GPN3	GPN3	-2.22781	2.03e-11	1.21e-10	-1	4.68423
7445_RHBDL3	RHBDL3	-5.2021	2.03e-11	1.22e-10	-1	36.8118
1986_PSMD13	PSMD13	-1.91046	2.04e-11	1.22e-10	-1	3.75928
17247_AP3S1	AP3S1	-1.78012	2.07e-11	1.23e-10	-1	3.43454
6576_C17orf53	C17orf53	-2.99083	2.07e-11	1.24e-10	-1	7.94929
11531_RABGAP1L	RABGAP1L	-1.92574	2.18e-11	1.3e-10	-1	3.79932
6057_MT1G	MT1G	-3.91424	2.29e-11	1.36e-10	-1	15.0766
23932_ITM2A	ITM2A	-2.23494	2.3e-11	1.36e-10	-1	4.70744
13244_GGT1	GGT1	-2.49816	2.3e-11	1.37e-10	-1	5.64964
9019_NDUFA11	NDUFA11	-1.93599	2.3e-11	1.37e-10	-1	3.82641
3904_UCHL3	UCHL3	-1.91574	2.31e-11	1.37e-10	-1	3.77309
19270_TCP1	TCP1	-1.65021	2.31e-11	1.37e-10	-1	3.13879
4833_CTSH	CTSH	-1.96315	2.32e-11	1.38e-10	-1	3.89912
3663_HSPH1	HSPH1	-2.09396	2.34e-11	1.38e-10	-1	4.26919
15635_LEPREL1	LEPREL1	-5.45599	2.36e-11	1.4e-10	-1	43.8951
23426_TNC	TNC	-5.19324	2.37e-11	1.4e-10	-1	36.5866
22088_LOC100127983	LOC100127983	-3.11732	2.42e-11	1.43e-10	-1	8.67776
11143_MUC1	MUC1	-3.69233	2.44e-11	1.44e-10	-1	12.9271
2827_KIAA0748	KIAA0748	-1.85325	2.45e-11	1.45e-10	-1	3.61312
12610_RRBP1	RRBP1	-2.28665	2.48e-11	1.46e-10	-1	4.8792
349_GLRX3	GLRX3	-1.59052	2.58e-11	1.52e-10	-1	3.01159
5160_MYO1E	MYO1E	-1.68548	2.64e-11	1.55e-10	-1	3.21648
2483_C12orf52	C12orf52	-2.24216	2.67e-11	1.57e-10	-1	4.73104
4514_SEL1L	SEL1L	-2.0036	2.71e-11	1.59e-10	-1	4.00998
13274_IGLL1	IGLL1	-4.06195	2.72e-11	1.59e-10	-1	16.7021
8996_MRPS12	MRPS12	-2.42772	2.72e-11	1.6e-10	-1	5.38043
22980_KIF24	KIF24	-3.36572	2.78e-11	1.63e-10	-1	10.3082
24240_PGK1	PGK1	-2.20018	2.79e-11	1.63e-10	-1	4.59537
17127_TMEM165	TMEM165	-1.70808	2.84e-11	1.66e-10	-1	3.26726
12372_HM13	HM13	-1.68844	2.85e-11	1.66e-10	-1	3.22308
7942_KCTD1	KCTD1	-3.30863	2.9e-11	1.69e-10	-1	9.90826
22892_GDA	GDA	-6.61989	2.97e-11	1.73e-10	-1	98.3528
11499_PSMD4	PSMD4	-1.95981	3.05e-11	1.78e-10	-1	3.89012
12522_NRSN2	NRSN2	-2.30702	3.09e-11	1.8e-10	-1	4.94858
23537_AIFM1	AIFM1	-1.98911	3.11e-11	1.81e-10	-1	3.96993
10159_CKS1B	CKS1B	-2.41046	3.18e-11	1.85e-10	-1	5.31645
9167_PSENEN	PSENEN	-1.86455	3.23e-11	1.88e-10	-1	3.64154
11799_SNRPE	SNRPE	-1.71783	3.25e-11	1.89e-10	-1	3.28941
13098_APOBEC3G	APOBEC3G	-1.96179	3.29e-11	1.91e-10	-1	3.89545
6120_NUBP1	NUBP1	-1.59869	3.31e-11	1.92e-10	-1	3.02869
8214_ATP5D	ATP5D	-1.71148	3.32e-11	1.93e-10	-1	3.27497
18162_TSLP	TSLP	-8.25502	3.42e-11	1.98e-10	-1	305.499
12858_DONSON	DONSON	-2.10245	3.42e-11	1.98e-10	-1	4.29439
22354_REEP4	REEP4	-1.81776	3.45e-11	2e-10	-1	3.52532
2578_CMAS	CMAS	-1.7681	3.53e-11	2.04e-10	-1	3.40606
22930_IARS	IARS	-1.77323	3.53e-11	2.04e-10	-1	3.41818
9115_PLAUR	PLAUR	-3.67674	3.58e-11	2.07e-10	-1	12.7882
5155_MRPS11	MRPS11	-2.46454	3.58e-11	2.07e-10	-1	5.51952
10536_GPR153	GPR153	-4.118	3.59e-11	2.07e-10	-1	17.3637
780_SFXN4	SFXN4	-1.96949	3.6e-11	2.08e-10	-1	3.91629
23912_IDH3G	IDH3G	-1.53005	3.64e-11	2.1e-10	-1	2.88796
8302_CALR	CALR	-2.24975	3.66e-11	2.1e-10	-1	4.75599
23248_PLIN2	PLIN2	-1.92637	3.7e-11	2.13e-10	-1	3.80097
17419_DPYSL3	DPYSL3	-8.55222	3.71e-11	2.13e-10	-1	375.383
4750_C15orf24	C15orf24	-1.63025	3.71e-11	2.13e-10	-1	3.09566
16561_ETFDH	ETFDH	-1.93167	3.73e-11	2.14e-10	-1	3.81497
263_ECHS1	ECHS1	-2.23116	3.83e-11	2.2e-10	-1	4.69513
21605_TMEM60	TMEM60	-2.37579	3.92e-11	2.25e-10	-1	5.19019
2221_TMEM126A	TMEM126A	-1.83361	3.93e-11	2.25e-10	-1	3.56429
14531_MRPS9	MRPS9	-1.86394	4.02e-11	2.3e-10	-1	3.64
21034_INSIG1	INSIG1	-1.68347	4.05e-11	2.32e-10	-1	3.21201
15150_ANO10	ANO10	-2.88645	4.07e-11	2.33e-10	-1	7.39448
14527_MRPL35	MRPL35	-2.17284	4.1e-11	2.34e-10	-1	4.50911
22558_ACO1	ACO1	-2.2182	4.12e-11	2.35e-10	-1	4.65314
16591_FGF2	FGF2	-2.67883	4.18e-11	2.38e-10	-1	6.40336
4721_AQP9	AQP9	-4.62757	4.25e-11	2.42e-10	-1	24.7193
21459_RPA3	RPA3	-2.02695	4.32e-11	2.46e-10	-1	4.07541
9156_PRMT1	PRMT1	-2.21847	4.44e-11	2.52e-10	-1	4.65398
3326_SLC25A3	SLC25A3	-1.63314	4.54e-11	2.58e-10	-1	3.10186
22594_AQP3	AQP3	-3.50134	4.59e-11	2.61e-10	-1	11.3242
17241_ANKRD33B	ANKRD33B	-2.03282	4.59e-11	2.61e-10	-1	4.09203
7296_NME1-NME2	NME1-NME2	-1.98694	4.67e-11	2.65e-10	-1	3.96394
20632_AGFG2	AGFG2	-2.48462	4.77e-11	2.7e-10	-1	5.59688
18262_BAG2	BAG2	-1.99498	4.82e-11	2.73e-10	-1	3.98611
5154_MRPL46	MRPL46	-2.30302	4.83e-11	2.73e-10	-1	4.93491
2539_CD27	CD27	-2.802	4.84e-11	2.74e-10	-1	6.97408
16692_INPP4B	INPP4B	-5.06019	4.84e-11	2.74e-10	-1	33.3633
10010_C1orf21	C1orf21	-3.96057	4.9e-11	2.77e-10	-1	15.5686
21042_ITGB8	ITGB8	-2.63325	4.91e-11	2.78e-10	-1	6.20423
19078_PSMB8	PSMB8	-1.88924	4.99e-11	2.81e-10	-1	3.7044
7901_DSC2	DSC2	-6.39664	5.02e-11	2.83e-10	-1	84.2518
5973_MAF	MAF	-3.51603	5.09e-11	2.87e-10	-1	11.4401
3827_RFC3	RFC3	-2.33131	5.17e-11	2.91e-10	-1	5.03262
21046_KCND2	KCND2	-6.49196	5.2e-11	2.93e-10	-1	90.0067
5911_LITAF	LITAF	-1.84931	5.29e-11	2.98e-10	-1	3.60327
16623_GAR1	GAR1	-1.92142	5.33e-11	3e-10	-1	3.78795
14990_TP53I3	TP53I3	-2.22151	5.33e-11	3e-10	-1	4.6638
17606_ITK	ITK	-4.05487	5.33e-11	3e-10	-1	16.6202
8434_DDX49	DDX49	-1.78186	5.38e-11	3.03e-10	-1	3.43869
4166_GPR132	GPR132	-1.77723	5.41e-11	3.04e-10	-1	3.42768
3906_UGGT2	UGGT2	-2.79888	5.42e-11	3.05e-10	-1	6.959
3509_ZCRB1	ZCRB1	-1.61687	5.43e-11	3.05e-10	-1	3.06708
6884_GNGT2	GNGT2	-2.66307	5.44e-11	3.05e-10	-1	6.33378
21871_DCTN6	DCTN6	-1.71675	5.52e-11	3.09e-10	-1	3.28695
376_HNRNPF	HNRNPF	-1.84025	5.54e-11	3.11e-10	-1	3.58073
11201_NME7	NME7	-2.60697	5.59e-11	3.14e-10	-1	6.09221
11311_OSBPL9	OSBPL9	-1.67226	5.62e-11	3.15e-10	-1	3.18713
13702_ARID5A	ARID5A	-1.98083	5.62e-11	3.15e-10	-1	3.9472
18860_MCM3	MCM3	-2.20148	5.64e-11	3.15e-10	-1	4.59951
4110_EIF2B2	EIF2B2	-2.03426	5.71e-11	3.2e-10	-1	4.09614
3493_WIBG	WIBG	-2.2407	5.76e-11	3.22e-10	-1	4.72627
20976_GRM8	GRM8	-6.37679	5.76e-11	3.22e-10	-1	83.1008
12671_SNRPB2	SNRPB2	-1.51457	5.77e-11	3.22e-10	-1	2.85713
21271_MRPL32	MRPL32	-1.721	5.85e-11	3.27e-10	-1	3.29665
21016_HSPB1	HSPB1	-2.71321	5.86e-11	3.27e-10	-1	6.55781
12154_ADRM1	ADRM1	-1.9086	5.9e-11	3.29e-10	-1	3.75445
4698_ADAMTS7	ADAMTS7	-3.63719	5.91e-11	3.29e-10	-1	12.4424
10442_FHL3	FHL3	-3.39115	6.1e-11	3.4e-10	-1	10.4915
12847_COL6A1	COL6A1	-5.63549	6.18e-11	3.44e-10	-1	49.7107
2957_LOC678655	LOC678655	-1.97445	6.24e-11	3.47e-10	-1	3.92978
7044_LGALS3BP	LGALS3BP	-3.92436	6.26e-11	3.48e-10	-1	15.1828
4421_PCK2	PCK2	-2.25875	6.28e-11	3.49e-10	-1	4.78575
22812_FAM166A	FAM166A	-2.55525	6.31e-11	3.51e-10	-1	5.87771
362_GTPBP4	GTPBP4	-1.63999	6.35e-11	3.52e-10	-1	3.11665
9890_ARPC5	ARPC5	-2.02426	6.37e-11	3.53e-10	-1	4.06782
13564_TMEM184B	TMEM184B	-2.10583	6.4e-11	3.55e-10	-1	4.30444
9470_UBL5	UBL5	-1.9176	6.46e-11	3.58e-10	-1	3.77795
7951_LMAN1	LMAN1	-1.70894	6.49e-11	3.59e-10	-1	3.26921
16867_MRPS18C	MRPS18C	-1.97952	6.61e-11	3.66e-10	-1	3.94363
4186_HSP90AA1	HSP90AA1	-1.74564	6.69e-11	3.7e-10	-1	3.35342
17138_TNIP2	TNIP2	-1.61592	6.93e-11	3.83e-10	-1	3.06507
37_ALDH18A1	ALDH18A1	-1.91424	7.04e-11	3.88e-10	-1	3.76914
267_EIF5AL1	EIF5AL1	-1.7637	7.1e-11	3.91e-10	-1	3.39567
8130_TXNL4A	TXNL4A	-1.70123	7.18e-11	3.96e-10	-1	3.25179
2256_TRAPPC4	TRAPPC4	-2.0956	7.24e-11	3.99e-10	-1	4.27404
2892_LMO3	LMO3	-7.22745	7.34e-11	4.04e-10	-1	149.857
15051_VAMP5	VAMP5	-2.42133	7.46e-11	4.09e-10	-1	5.35663
12263_CRLS1	CRLS1	-1.83369	7.75e-11	4.25e-10	-1	3.56448
11497_PSMB2	PSMB2	-1.63689	7.8e-11	4.28e-10	-1	3.10995
51_ANXA7	ANXA7	-1.6648	7.9e-11	4.32e-10	-1	3.17069
6498_ANAPC11	ANAPC11	-2.21049	8.01e-11	4.38e-10	-1	4.62833
17085_STBD1	STBD1	-5.65868	8.02e-11	4.39e-10	-1	50.5163
5442_TMED3	TMED3	-1.91497	8.03e-11	4.39e-10	-1	3.77106
14906_SPRED2	SPRED2	-2.99797	8.04e-11	4.39e-10	-1	7.98876
10326_EIF3I	EIF3I	-1.69204	8.17e-11	4.46e-10	-1	3.23113
9218_RFXANK	RFXANK	-1.63166	8.36e-11	4.55e-10	-1	3.09869
1188_CYB5R2	CYB5R2	-2.91232	8.53e-11	4.65e-10	-1	7.52828
5277_SCAMP5	SCAMP5	-3.19153	8.62e-11	4.7e-10	-1	9.13579
16991_RBM47	RBM47	-1.87341	8.65e-11	4.71e-10	-1	3.66397
11329_PARK7	PARK7	-2.23032	8.82e-11	4.8e-10	-1	4.69237
18643_HIST1H3D	HIST1H3D	-3.38296	8.84e-11	4.81e-10	-1	10.4321
1151_CKAP5	CKAP5	-1.76815	8.93e-11	4.85e-10	-1	3.40617
18198_ZCCHC9	ZCCHC9	-1.98558	9.09e-11	4.92e-10	-1	3.96021
21546_STAG3	STAG3	-1.84474	9.11e-11	4.93e-10	-1	3.59187
521_LRRC20	LRRC20	-3.58057	9.14e-11	4.95e-10	-1	11.9635
9184_PTGIR	PTGIR	-2.65871	9.16e-11	4.96e-10	-1	6.31468
17315_C5orf62	C5orf62	-3.36232	9.38e-11	5.07e-10	-1	10.2839
18232_AIG1	AIG1	-2.10277	9.43e-11	5.08e-10	-1	4.29533
11492_PRRX1	PRRX1	-5.6941	9.55e-11	5.15e-10	-1	51.7722
16207_TMEM39A	TMEM39A	-1.56768	9.6e-11	5.17e-10	-1	2.96428
17157_UGDH	UGDH	-2.05509	9.72e-11	5.23e-10	-1	4.15569
13069_U2AF1	U2AF1	-1.52041	9.9e-11	5.33e-10	-1	2.86873
871_VDAC2	VDAC2	-1.79392	9.9e-11	5.33e-10	-1	3.46757
15259_CAMP	CAMP	-5.81586	9.96e-11	5.35e-10	-1	56.3311
17985_REEP2	REEP2	-4.72274	1e-10	5.39e-10	-1	26.4051
15022_TXNDC9	TXNDC9	-2.0199	1.01e-10	5.4e-10	-1	4.05555
13730_B3GNT2	B3GNT2	-1.62631	1.02e-10	5.45e-10	-1	3.08721
11111_MNDA	MNDA	-2.02062	1.04e-10	5.57e-10	-1	4.05759
5780_FAM96B	FAM96B	-1.75456	1.04e-10	5.59e-10	-1	3.37423
5201_PAK6	PAK6	-3.08028	1.06e-10	5.65e-10	-1	8.45776
13967_DTYMK	DTYMK	-2.27377	1.08e-10	5.78e-10	-1	4.83585
16176_TFRC	TFRC	-2.48325	1.08e-10	5.8e-10	-1	5.59157
23898_HEPH	HEPH	-7.18177	1.09e-10	5.84e-10	-1	145.187
11536_RAP1A	RAP1A	-1.74125	1.1e-10	5.89e-10	-1	3.34326
1058_C11orf73	C11orf73	-1.78162	1.1e-10	5.89e-10	-1	3.43813
7510_SHMT1	SHMT1	-1.96564	1.12e-10	5.99e-10	-1	3.90586
2218_TM7SF2	TM7SF2	-1.95502	1.13e-10	6.02e-10	-1	3.87721
1255_ESRRA	ESRRA	-1.59965	1.14e-10	6.06e-10	-1	3.0307
18151_TNIP1	TNIP1	-1.76197	1.14e-10	6.09e-10	-1	3.3916
769_SEPHS1	SEPHS1	-1.78078	1.15e-10	6.12e-10	-1	3.43612
19301_TNFAIP3	TNFAIP3	-1.99622	1.17e-10	6.25e-10	-1	3.98954
3063_MLEC	MLEC	-2.04998	1.18e-10	6.26e-10	-1	4.141
20710_C7orf40	C7orf40	-1.56772	1.18e-10	6.26e-10	-1	2.96436
21544_ST7OT3	ST7OT3	-3.10705	1.18e-10	6.28e-10	-1	8.61621
12358_GINS1	GINS1	-2.56954	1.19e-10	6.3e-10	-1	5.93621
10503_GJA9-MYCBP	GJA9-MYCBP	-1.8957	1.19e-10	6.32e-10	-1	3.72103
4849_DMXL2	DMXL2	-2.7846	1.19e-10	6.34e-10	-1	6.89045
10512_GLT25D2	GLT25D2	-5.2883	1.21e-10	6.4e-10	-1	39.0785
16588_FBXW7	FBXW7	-1.7332	1.23e-10	6.51e-10	-1	3.32465
13764_C2orf48	C2orf48	-5.96309	1.29e-10	6.85e-10	-1	62.3833
1003_BANF1	BANF1	-1.87164	1.3e-10	6.89e-10	-1	3.65949
12155_AHCY	AHCY	-1.83653	1.34e-10	7.08e-10	-1	3.5715
4462_PTGER2	PTGER2	-4.33143	1.36e-10	7.19e-10	-1	20.1322
10033_C1orf61	C1orf61	-8.13206	1.36e-10	7.19e-10	-1	280.54
196_COMTD1	COMTD1	-2.6762	1.38e-10	7.26e-10	-1	6.39168
22899_GLIS3	GLIS3	-8.07978	1.39e-10	7.32e-10	-1	270.556
3284_RNF34	RNF34	-1.65891	1.47e-10	7.73e-10	-1	3.15777
6127_NUTF2	NUTF2	-1.70774	1.47e-10	7.75e-10	-1	3.26649
11149_MYCBP	MYCBP	-1.92141	1.48e-10	7.79e-10	-1	3.78794
11327_PAQR6	PAQR6	-2.93465	1.48e-10	7.79e-10	-1	7.6457
21295_NDUFA4	NDUFA4	-2.02522	1.51e-10	7.91e-10	-1	4.07054
418_KIAA1279	KIAA1279	-2.02386	1.51e-10	7.93e-10	-1	4.0667
8316_CCDC124	CCDC124	-1.73062	1.54e-10	8.09e-10	-1	3.31869
1567_MIR210HG	MIR210HG	-2.38318	1.58e-10	8.28e-10	-1	5.21685
10103_CD247	CD247	-3.20377	1.59e-10	8.33e-10	-1	9.21363
10186_COL9A2	COL9A2	-1.77085	1.62e-10	8.49e-10	-1	3.41255
10711_KCNN3	KCNN3	-1.77427	1.62e-10	8.49e-10	-1	3.42065
20929_FTSJ2	FTSJ2	-1.89345	1.65e-10	8.65e-10	-1	3.71523
16235_TREX1	TREX1	-1.82059	1.66e-10	8.66e-10	-1	3.53225
11962_TOP1P1	TOP1P1	-1.86673	1.66e-10	8.66e-10	-1	3.64706
22922_HIATL1	HIATL1	-1.6979	1.66e-10	8.68e-10	-1	3.24429
2497_C12orf70	C12orf70	-5.89054	1.66e-10	8.68e-10	-1	59.324
19296_TMEM200A	TMEM200A	-3.90397	1.72e-10	8.96e-10	-1	14.9697
4794_CD276	CD276	-9.32181	1.72e-10	8.99e-10	-1	639.948
5291_SERF2	SERF2	-1.76265	1.72e-10	8.99e-10	-1	3.3932
14184_IL1RN	IL1RN	-4.963	1.73e-10	9.01e-10	-1	31.1897
11690_SF3B4	SF3B4	-1.54846	1.75e-10	9.1e-10	-1	2.92504
18546_GMDS	GMDS	-2.13691	1.76e-10	9.18e-10	-1	4.39818
5859_HSF4	HSF4	-2.73261	1.77e-10	9.18e-10	-1	6.64658
9146_PPP2R1A	PPP2R1A	-1.91542	1.78e-10	9.26e-10	-1	3.77222
9460_TUBB4	TUBB4	-2.01614	1.78e-10	9.27e-10	-1	4.04499
8594_GPX4	GPX4	-1.71604	1.79e-10	9.3e-10	-1	3.28533
2199_TALDO1	TALDO1	-1.98363	1.82e-10	9.43e-10	-1	3.95486
7841_ATP5A1	ATP5A1	-2.12895	1.83e-10	9.49e-10	-1	4.374
7143_MFSD6L	MFSD6L	-3.70196	1.85e-10	9.56e-10	-1	13.0137
10187_COPA	COPA	-1.6827	1.87e-10	9.66e-10	-1	3.21029
969_ARCN1	ARCN1	-1.72085	1.88e-10	9.72e-10	-1	3.29631
9249_SAE1	SAE1	-2.12137	1.88e-10	9.73e-10	-1	4.35106
20653_AP1S1	AP1S1	-2.31983	1.94e-10	1e-09	-1	4.99273
22974_KIAA1539	KIAA1539	-1.92193	1.96e-10	1.01e-09	-1	3.7893
6784_EIF5A	EIF5A	-1.84855	1.97e-10	1.01e-09	-1	3.60139
262_ECHDC3	ECHDC3	-2.66649	1.98e-10	1.02e-09	-1	6.34881
12399_LIME1	LIME1	-2.08624	1.99e-10	1.03e-09	-1	4.24639
19283_TFB1M	TFB1M	-1.74617	2.01e-10	1.03e-09	-1	3.35468
16062_SELK	SELK	-1.49154	2.03e-10	1.05e-09	-1	2.81188
2610_DCTN2	DCTN2	-1.81286	2.05e-10	1.05e-09	-1	3.51338
6126_NUPR1	NUPR1	-7.97896	2.05e-10	1.05e-09	-1	252.294
6813_FAM18B1	FAM18B1	-1.54537	2.07e-10	1.06e-09	-1	2.91879
12645_SLCO4A1	SLCO4A1	-2.4483	2.07e-10	1.06e-09	-1	5.45771
6327_TCEB2	TCEB2	-1.86308	2.08e-10	1.07e-09	-1	3.63784
22783_DPM2	DPM2	-1.91213	2.08e-10	1.07e-09	-1	3.76364
3467_TUBA1C	TUBA1C	-2.27994	2.14e-10	1.09e-09	-1	4.85659
23651_CSAG3	CSAG3	-9.00886	2.14e-10	1.09e-09	-1	515.153
4174_GSTZ1	GSTZ1	-2.26375	2.14e-10	1.09e-09	-1	4.80238
23649_CSAG2	CSAG2	-9.00886	2.14e-10	1.1e-09	-1	515.153
8609_HAUS8	HAUS8	-1.92605	2.15e-10	1.1e-09	-1	3.80013
5718_CX3CL1	CX3CL1	-5.99723	2.16e-10	1.1e-09	-1	63.8773
12313_DSTN	DSTN	-1.90468	2.19e-10	1.12e-09	-1	3.74425
8196_APOE	APOE	-6.58102	2.21e-10	1.13e-09	-1	95.7383
1241_EHD1	EHD1	-1.76935	2.23e-10	1.14e-09	-1	3.409
9413_TIMM44	TIMM44	-1.51748	2.24e-10	1.14e-09	-1	2.86291
4973_IDH2	IDH2	-2.38099	2.24e-10	1.14e-09	-1	5.20894
9094_PDCD2L	PDCD2L	-2.56815	2.24e-10	1.14e-09	-1	5.9305
3693_LHFP	LHFP	-3.41775	2.24e-10	1.14e-09	-1	10.6867
1042_C11orf48	C11orf48	-1.55887	2.25e-10	1.15e-09	-1	2.94624
4665_VRK1	VRK1	-1.53103	2.39e-10	1.21e-09	-1	2.88992
23626_CENPI	CENPI	-3.95984	2.41e-10	1.22e-09	-1	15.5608
11341_PDIA3P	PDIA3P	-1.9181	2.5e-10	1.27e-09	-1	3.77925
12385_JAG1	JAG1	-3.75439	2.52e-10	1.28e-09	-1	13.4953
8838_LSM4	LSM4	-1.79218	2.54e-10	1.29e-09	-1	3.46337
15533_GYG1	GYG1	-2.01424	2.56e-10	1.3e-09	-1	4.03967
22438_STK3	STK3	-2.33702	2.61e-10	1.32e-09	-1	5.05259
5786_FBXL8	FBXL8	-2.59708	2.63e-10	1.33e-09	-1	6.05059
16264_UQCRC1	UQCRC1	-1.92535	2.63e-10	1.33e-09	-1	3.79829
8993_MRPL34	MRPL34	-1.7996	2.65e-10	1.34e-09	-1	3.48123
2487_C12orf57	C12orf57	-1.66142	2.69e-10	1.36e-09	-1	3.16327
3819_RAP2A	RAP2A	-1.60891	2.7e-10	1.36e-09	-1	3.05021
2416_ARL1	ARL1	-1.5858	2.77e-10	1.4e-09	-1	3.00175
16401_BDH2	BDH2	-1.74101	2.82e-10	1.42e-09	-1	3.34269
15820_MRPS22	MRPS22	-1.57146	2.86e-10	1.44e-09	-1	2.97205
2174_SSSCA1	SSSCA1	-1.96093	2.87e-10	1.44e-09	-1	3.89314
9012_NAT14	NAT14	-2.22444	2.91e-10	1.46e-09	-1	4.6733
23388_STOML2	STOML2	-2.02719	2.94e-10	1.48e-09	-1	4.0761
831_TCTN3	TCTN3	-1.67349	3.01e-10	1.51e-09	-1	3.18985
19288_TINAG	TINAG	-8.95183	3.02e-10	1.51e-09	-1	495.186
10092_CCT3	CCT3	-2.0068	3.03e-10	1.52e-09	-1	4.01889
15639_LMCD1	LMCD1	-4.00538	3.05e-10	1.53e-09	-1	16.0598
9294_SIX5	SIX5	-2.62163	3.15e-10	1.58e-09	-1	6.15447
2476_C12orf45	C12orf45	-1.90448	3.18e-10	1.59e-09	-1	3.74373
5643_CDR2	CDR2	-1.68044	3.2e-10	1.6e-09	-1	3.20527
3599_DGKH	DGKH	-3.90473	3.27e-10	1.63e-09	-1	14.9776
15127_ACTR8	ACTR8	-1.57308	3.3e-10	1.65e-09	-1	2.97538
6927_HOXB4	HOXB4	-2.7979	3.31e-10	1.65e-09	-1	6.95427
17815_NKD2	NKD2	-6.16356	3.32e-10	1.66e-09	-1	71.6831
18509_FKBPL	FKBPL	-2.96051	3.32e-10	1.66e-09	-1	7.78401
23533_ACSL4	ACSL4	-1.56246	3.34e-10	1.66e-09	-1	2.95357
10595_HIST2H2AC	HIST2H2AC	-2.19323	3.36e-10	1.68e-09	-1	4.57328
7386_POLDIP2	POLDIP2	-1.82807	3.4e-10	1.69e-09	-1	3.55061
13101_APOL2	APOL2	-1.72905	3.43e-10	1.7e-09	-1	3.31509
11906_TIPRL	TIPRL	-1.52347	3.44e-10	1.71e-09	-1	2.87482
8616_HMG20B	HMG20B	-1.43231	3.44e-10	1.71e-09	-1	2.69879
18380_CDKN1A	CDKN1A	-2.43043	3.48e-10	1.73e-09	-1	5.39055
18692_HMGN3	HMGN3	-1.62385	3.62e-10	1.8e-09	-1	3.08196
10_ACTR1A	ACTR1A	-1.67547	3.67e-10	1.82e-09	-1	3.19424
17367_CETN3	CETN3	-2.43715	3.71e-10	1.84e-09	-1	5.4157
10733_KIF14	KIF14	-2.45304	3.77e-10	1.86e-09	-1	5.47569
9051_NUCB1	NUCB1	-1.69194	3.85e-10	1.9e-09	-1	3.23091
13491_RPS19BP1	RPS19BP1	-1.61038	3.91e-10	1.93e-09	-1	3.05332
9224_RNASEH2A	RNASEH2A	-2.43637	3.93e-10	1.94e-09	-1	5.41279
15501_GMPS	GMPS	-1.74975	3.95e-10	1.95e-09	-1	3.36299
18628_HIST1H2BD	HIST1H2BD	-1.94785	3.97e-10	1.96e-09	-1	3.858
22603_ASS1	ASS1	-4.5561	4.06e-10	2e-09	-1	23.5246
13962_DPP4	DPP4	-3.5047	4.11e-10	2.02e-09	-1	11.3506
18193_XRCC4	XRCC4	-2.26819	4.11e-10	2.02e-09	-1	4.81717
9927_B4GALT3	B4GALT3	-1.48653	4.31e-10	2.12e-09	-1	2.80214
18369_CCNC	CCNC	-1.57964	4.34e-10	2.13e-09	-1	2.98896
15311_CHDH	CHDH	-3.29229	4.37e-10	2.14e-09	-1	9.79663
10383_FAM176B	FAM176B	-3.26543	4.39e-10	2.15e-09	-1	9.61597
993_ATP5L	ATP5L	-1.68275	4.43e-10	2.17e-09	-1	3.2104
3943_AHSA1	AHSA1	-2.08413	4.49e-10	2.2e-09	-1	4.2402
3619_ESD	ESD	-1.62933	4.54e-10	2.22e-09	-1	3.09369
5667_CIAPIN1	CIAPIN1	-1.63808	4.57e-10	2.23e-09	-1	3.11251
11848_SUMO1P3	SUMO1P3	-1.80838	4.57e-10	2.23e-09	-1	3.50249
2661_ERGIC2	ERGIC2	-1.8473	4.77e-10	2.33e-09	-1	3.59826
14356_LOC541471	LOC541471	-2.75991	4.78e-10	2.33e-09	-1	6.77353
4672_WDR25	WDR25	-2.39458	4.8e-10	2.34e-09	-1	5.25823
15812_MLH1	MLH1	-1.5946	4.9e-10	2.38e-09	-1	3.02012
13276_IGLL5	IGLL5	-3.77247	5.2e-10	2.53e-09	-1	13.6655
15849_NDUFB5	NDUFB5	-1.71965	5.21e-10	2.53e-09	-1	3.29357
6174_PPP4C	PPP4C	-1.57511	5.22e-10	2.53e-09	-1	2.97958
7722_TRPV2	TRPV2	-1.6463	5.23e-10	2.54e-09	-1	3.13031
3368_SPATS2	SPATS2	-1.7504	5.24e-10	2.54e-09	-1	3.36452
2538_CD163L1	CD163L1	-6.86393	5.26e-10	2.55e-09	-1	116.479
2296_TTC9C	TTC9C	-2.05398	5.34e-10	2.58e-09	-1	4.15249
15500_GMPPB	GMPPB	-1.84452	5.35e-10	2.59e-09	-1	3.59132
14686_PPM1G	PPM1G	-1.84442	5.41e-10	2.61e-09	-1	3.59107
6492_ALOX12P2	ALOX12P2	-3.29123	5.49e-10	2.65e-09	-1	9.78949
1952_PLCB3	PLCB3	-1.91185	5.54e-10	2.67e-09	-1	3.7629
12308_DNTTIP1	DNTTIP1	-2.12385	5.55e-10	2.68e-09	-1	4.35856
5292_SERF2-C15ORF63	SERF2-C15ORF63	-1.73002	5.58e-10	2.69e-09	-1	3.31733
1373_HSD17B12	HSD17B12	-1.53571	5.76e-10	2.77e-09	-1	2.89931
3878_TBC1D4	TBC1D4	-2.81356	5.84e-10	2.81e-09	-1	7.03019
17807_NDUFS4	NDUFS4	-2.07633	5.87e-10	2.82e-09	-1	4.21734
3477_UNG	UNG	-2.02942	5.91e-10	2.84e-09	-1	4.0824
21714_ZNF775	ZNF775	-2.25266	5.92e-10	2.85e-09	-1	4.76559
9911_ATP5F1	ATP5F1	-1.83355	5.94e-10	2.85e-09	-1	3.56412
2333_YIF1A	YIF1A	-1.77074	5.94e-10	2.85e-09	-1	3.41229
14519_MORN2	MORN2	-2.79674	6.2e-10	2.97e-09	-1	6.94869
16580_FAM47E-STBD1	FAM47E-STBD1	-5.15467	6.25e-10	2.99e-09	-1	35.6214
5483_WDR61	WDR61	-1.84757	6.26e-10	2.99e-09	-1	3.59894
7835_ANKRD29	ANKRD29	-6.61564	6.35e-10	3.03e-09	-1	98.0635
11142_MTX1	MTX1	-1.74368	6.4e-10	3.06e-09	-1	3.34889
21991_FAM92A1	FAM92A1	-3.15606	6.42e-10	3.07e-09	-1	8.91395
9023_NDUFB7	NDUFB7	-1.88938	6.63e-10	3.16e-09	-1	3.70476
9506_ZBTB32	ZBTB32	-1.90477	6.67e-10	3.18e-09	-1	3.74449
21596_TMEM140	TMEM140	-1.60412	6.68e-10	3.18e-09	-1	3.04011
3387_STYK1	STYK1	-5.68701	6.72e-10	3.2e-09	-1	51.5182
4703_AGPHD1	AGPHD1	-5.03262	6.74e-10	3.21e-09	-1	32.7317
10957_LYPLA2	LYPLA2	-1.67402	6.98e-10	3.32e-09	-1	3.19103
4634_TM9SF1	TM9SF1	-1.78403	7.03e-10	3.34e-09	-1	3.44388
2233_TMEM223	TMEM223	-2.05558	7.17e-10	3.4e-09	-1	4.1571
10973_MAP7D1	MAP7D1	-1.54482	7.2e-10	3.42e-09	-1	2.91767
12575_PSMA7	PSMA7	-1.83429	7.27e-10	3.45e-09	-1	3.56595
9199_RABAC1	RABAC1	-1.61051	7.31e-10	3.47e-09	-1	3.0536
9412_TIMM13	TIMM13	-2.21354	7.36e-10	3.49e-09	-1	4.63811
6371_TRAP1	TRAP1	-1.62108	7.49e-10	3.55e-09	-1	3.07605
14566_NCRNA00116	NCRNA00116	-2.04959	7.55e-10	3.57e-09	-1	4.13989
3607_DNAJC3	DNAJC3	-1.69144	7.59e-10	3.59e-09	-1	3.22979
6990_KRT17	KRT17	-4.86319	7.68e-10	3.62e-09	-1	29.1049
24156_MTCP1NB	MTCP1NB	-1.78373	7.84e-10	3.7e-09	-1	3.44315
23680_CXCR3	CXCR3	-2.82144	8.05e-10	3.79e-09	-1	7.06867
17336_CCDC99	CCDC99	-1.95953	8.25e-10	3.87e-09	-1	3.88936
1246_EIF3M	EIF3M	-1.47652	8.35e-10	3.92e-09	-1	2.78277
17391_CTNNA1	CTNNA1	-1.81052	8.46e-10	3.97e-09	-1	3.50769
15747_MFI2-AS1	MFI2-AS1	-4.81753	8.53e-10	4e-09	-1	28.1982
6714_COPS3	COPS3	-1.544	8.62e-10	4.04e-09	-1	2.91602
3222_PRKAG1	PRKAG1	-1.85619	8.62e-10	4.04e-09	-1	3.62051
23357_SMC2	SMC2	-2.0765	8.73e-10	4.09e-09	-1	4.21784
6584_C17orf61	C17orf61	-1.76711	8.74e-10	4.09e-09	-1	3.40372
18461_EEF1E1	EEF1E1	-1.8298	8.76e-10	4.1e-09	-1	3.55487
174_CDC123	CDC123	-1.74109	8.8e-10	4.12e-09	-1	3.34288
16663_HMGB2	HMGB2	-1.54096	8.81e-10	4.12e-09	-1	2.90988
14620_OXER1	OXER1	-2.45095	8.83e-10	4.13e-09	-1	5.46774
2213_THYN1	THYN1	-1.77537	8.85e-10	4.13e-09	-1	3.42325
1228_DRAP1	DRAP1	-1.65899	8.89e-10	4.15e-09	-1	3.15795
20747_CALU	CALU	-1.76274	8.91e-10	4.16e-09	-1	3.39343
14174_IKZF2	IKZF2	-1.73458	9.05e-10	4.22e-09	-1	3.32783
21405_PPIA	PPIA	-1.74201	9.25e-10	4.31e-09	-1	3.34501
12001_TTC39A	TTC39A	-4.25859	9.3e-10	4.33e-09	-1	19.141
7115_LSM12	LSM12	-1.56908	9.96e-10	4.62e-09	-1	2.96716
9468_UBE2M	UBE2M	-1.68908	9.96e-10	4.62e-09	-1	3.22451
7349_PDE6G	PDE6G	-3.96502	1e-09	4.65e-09	-1	15.6167
4145_FNTB	FNTB	-1.77392	1.01e-09	4.68e-09	-1	3.41982
4897_FBXO22	FBXO22	-1.69651	1.02e-09	4.74e-09	-1	3.24117
7075_LOC100507246	LOC100507246	-1.44451	1.02e-09	4.74e-09	-1	2.72171
16231_TRAIP	TRAIP	-2.36741	1.04e-09	4.8e-09	-1	5.16014
12066_WDR65	WDR65	-4.9064	1.05e-09	4.84e-09	-1	29.9898
2286_TSG101	TSG101	-1.52645	1.07e-09	4.91e-09	-1	2.88076
23771_FAM127A	FAM127A	-1.85277	1.07e-09	4.95e-09	-1	3.61194
20743_CADPS2	CADPS2	-8.47337	1.08e-09	4.97e-09	-1	355.416
21436_RALA	RALA	-1.57515	1.08e-09	4.99e-09	-1	2.97967
13268_HMOX1	HMOX1	-2.69323	1.08e-09	5e-09	-1	6.46758
11562_RGS1	RGS1	-2.4372	1.09e-09	5.02e-09	-1	5.41591
18954_NDUFAF4	NDUFAF4	-1.73558	1.09e-09	5.02e-09	-1	3.33013
9271_SGTA	SGTA	-1.51625	1.11e-09	5.12e-09	-1	2.86046
20779_CHCHD3	CHCHD3	-1.91138	1.11e-09	5.12e-09	-1	3.76169
16485_COPS4	COPS4	-1.88077	1.12e-09	5.15e-09	-1	3.68271
2706_GABARAPL1	GABARAPL1	-3.01847	1.13e-09	5.19e-09	-1	8.1031
5428_TEX9	TEX9	-2.1784	1.14e-09	5.23e-09	-1	4.5265
8464_ECH1	ECH1	-1.90389	1.19e-09	5.47e-09	-1	3.7422
23904_HSD17B10	HSD17B10	-2.08672	1.24e-09	5.65e-09	-1	4.24782
24288_PSMD10	PSMD10	-1.68385	1.25e-09	5.7e-09	-1	3.21284
24640_IL3RA	IL3RA	-1.65591	1.26e-09	5.75e-09	-1	3.15121
12024_UCHL5	UCHL5	-1.53827	1.27e-09	5.82e-09	-1	2.90447
11150_MYCL1	MYCL1	-4.15329	1.27e-09	5.82e-09	-1	17.7937
10151_CHI3L2	CHI3L2	-3.14268	1.29e-09	5.9e-09	-1	8.83162
5694_COQ9	COQ9	-1.68582	1.3e-09	5.92e-09	-1	3.21724
18405_COX7A2	COX7A2	-1.74721	1.3e-09	5.93e-09	-1	3.35709
17404_DDX41	DDX41	-1.45418	1.35e-09	6.13e-09	-1	2.74
21021_ICA1	ICA1	-3.96671	1.36e-09	6.18e-09	-1	15.6351
5518_ACSM3	ACSM3	-2.1688	1.38e-09	6.26e-09	-1	4.4965
18700_HSPA1L	HSPA1L	-3.44935	1.38e-09	6.28e-09	-1	10.9234
6749_DERL2	DERL2	-1.43935	1.39e-09	6.32e-09	-1	2.71198
23548_APEX2	APEX2	-1.94209	1.39e-09	6.32e-09	-1	3.84262
6782_EIF4A1	EIF4A1	-1.67085	1.39e-09	6.32e-09	-1	3.18401
9991_C1orf170	C1orf170	-5.40638	1.41e-09	6.38e-09	-1	42.4115
21670_WDR91	WDR91	-1.60492	1.41e-09	6.41e-09	-1	3.04179
11941_TMEM9	TMEM9	-1.66349	1.42e-09	6.42e-09	-1	3.16781
11500_PSRC1	PSRC1	-3.45752	1.44e-09	6.51e-09	-1	10.9854
13019_PDXK	PDXK	-1.6246	1.45e-09	6.55e-09	-1	3.08357
10370_FABP3	FABP3	-3.72215	1.45e-09	6.56e-09	-1	13.1971
12488_MMP9	MMP9	-7.96987	1.47e-09	6.66e-09	-1	250.71
19088_PXT1	PXT1	-4.69656	1.5e-09	6.79e-09	-1	25.9302
5413_SRP14	SRP14	-1.58164	1.54e-09	6.95e-09	-1	2.9931
4511_SCFD1	SCFD1	-1.42438	1.55e-09	6.98e-09	-1	2.684
1109_CCDC85B	CCDC85B	-1.67133	1.55e-09	6.98e-09	-1	3.18508
21272_MRPS17	MRPS17	-2.15133	1.58e-09	7.11e-09	-1	4.44238
2579_CMKLR1	CMKLR1	-5.02061	1.59e-09	7.15e-09	-1	32.4605
11106_MLLT11	MLLT11	-2.10277	1.59e-09	7.17e-09	-1	4.29533
14524_MRPL19	MRPL19	-1.52059	1.62e-09	7.27e-09	-1	2.86907
7559_SNF8	SNF8	-1.68899	1.63e-09	7.32e-09	-1	3.2243
17527_GNPDA1	GNPDA1	-2.14341	1.63e-09	7.35e-09	-1	4.41805
3620_EXOSC8	EXOSC8	-1.56557	1.66e-09	7.47e-09	-1	2.95994
12032_UROD	UROD	-1.72122	1.71e-09	7.68e-09	-1	3.29715
10210_CSRP1	CSRP1	-1.88594	1.73e-09	7.74e-09	-1	3.69595
5893_KCTD5	KCTD5	-1.57964	1.78e-09	7.99e-09	-1	2.98896
627_NDUFB8	NDUFB8	-1.7459	1.83e-09	8.21e-09	-1	3.35404
6772_DUSP14	DUSP14	-2.26236	1.86e-09	8.33e-09	-1	4.79775
11951_TNFRSF9	TNFRSF9	-1.82343	1.89e-09	8.43e-09	-1	3.53922
21741_ADAM9	ADAM9	-2.11867	1.9e-09	8.47e-09	-1	4.34293
18966_NOL7	NOL7	-1.33986	1.93e-09	8.63e-09	-1	2.53127
14689_PPP1R7	PPP1R7	-1.98815	1.93e-09	8.63e-09	-1	3.96728
18635_HIST1H2BK	HIST1H2BK	-2.00002	1.95e-09	8.68e-09	-1	4.00005
23286_RABEPK	RABEPK	-1.91174	1.95e-09	8.71e-09	-1	3.76261
8497_ETHE1	ETHE1	-2.47342	1.99e-09	8.86e-09	-1	5.55358
20667_ASNS	ASNS	-2.05052	2.01e-09	8.93e-09	-1	4.14256
8746_LILRB4	LILRB4	-2.73919	2.04e-09	9.1e-09	-1	6.67696
3321_SLC15A4	SLC15A4	-1.48469	2.1e-09	9.35e-09	-1	2.79856
1497_LOC341056	LOC341056	-2.56135	2.11e-09	9.37e-09	-1	5.90259
18121_TAF9	TAF9	-1.41852	2.12e-09	9.41e-09	-1	2.67312
13247_GGTLC2	GGTLC2	-2.93793	2.12e-09	9.41e-09	-1	7.66313
941_ALKBH3	ALKBH3	-1.8029	2.15e-09	9.53e-09	-1	3.48922
15826_MUC13	MUC13	-5.38651	2.15e-09	9.53e-09	-1	41.8312
8688_KIR2DL4	KIR2DL4	-6.77361	2.15e-09	9.55e-09	-1	109.411
12828_C21orf70	C21orf70	-2.13631	2.17e-09	9.63e-09	-1	4.39637
11683_SERBP1	SERBP1	-1.71511	2.17e-09	9.63e-09	-1	3.28321
11156_NASP	NASP	-1.64916	2.19e-09	9.71e-09	-1	3.13651
2651_EMG1	EMG1	-1.6398	2.25e-09	9.95e-09	-1	3.11623
11723_SLC25A44	SLC25A44	-1.6529	2.26e-09	9.99e-09	-1	3.14464
13626_ABCA12	ABCA12	-5.55464	2.28e-09	1.01e-08	-1	47.0016
16342_ACOX3	ACOX3	-1.81221	2.28e-09	1.01e-08	-1	3.5118
8271_C19orf53	C19orf53	-1.66038	2.29e-09	1.01e-08	-1	3.16099
13086_ADSL	ADSL	-1.62072	2.32e-09	1.02e-08	-1	3.07529
17025_SEC31A	SEC31A	-1.61594	2.32e-09	1.03e-08	-1	3.0651
8386_CLPP	CLPP	-1.94958	2.36e-09	1.04e-08	-1	3.86262
15134_ADPRH	ADPRH	-1.6339	2.37e-09	1.04e-08	-1	3.10351
8157_ABHD8	ABHD8	-2.12233	2.41e-09	1.06e-08	-1	4.35398
22924_HINT2	HINT2	-1.94652	2.42e-09	1.06e-08	-1	3.85444
8338_CDC34	CDC34	-1.6257	2.43e-09	1.07e-08	-1	3.08592
5434_TIPIN	TIPIN	-2.19368	2.46e-09	1.08e-08	-1	4.57472
18416_CUTA	CUTA	-1.72158	2.47e-09	1.09e-08	-1	3.29797
16113_SMC4	SMC4	-1.60542	2.51e-09	1.1e-08	-1	3.04285
11586_RNF115	RNF115	-1.59802	2.53e-09	1.11e-08	-1	3.02729
4433_PNP	PNP	-1.60493	2.54e-09	1.12e-08	-1	3.0418
20718_C7orf49	C7orf49	-1.47642	2.58e-09	1.13e-08	-1	2.78258
22152_LSM1	LSM1	-1.53581	2.6e-09	1.14e-08	-1	2.89952
[truncated: 6,964 more rows]

## Sheet: Table S2
Supplementary Table 2. LCL eQTL gene list.
The MS risk SNPs and their proximal genes eQTLs that are significant (P value less than 0.05) in LCL based on GTEx V7 database [PMID: 23715323].
	SNP ID	Gene Symbol	Risk Allele	Protective Allele	P value (LCL)	slope (LCL)	P value (WB)	slope (WB)	P value Ranking (LCL)	P value Ranking (WB)
	rs4796224	ZNHIT3	G	A	1.05264e-20	0.536395	2.43058e-20	-0.365338	1	9
	rs2331964	IQCB1	C	T	1.38757e-11	0.726044	1.65867e-31	0.410434	4	4
	rs3809627	TBX6	C	A	2.34652e-09	0.441233	3.15016e-21	0.478345	7	8
	rs35540610	SP140	C	T	3.70425e-09	-0.596225	0.012412	-0.063273	8	226
	rs2084007	JADE2	C	T	2.31698e-07	0.41808	0.662663	-0.0133589	13	3189
	rs3923387	PLEC	T	C	1.93788e-05	-0.36765	1.2071e-39	-0.418133	23	2
	rs62013236	CTSH	C	T	4.96917e-05	0.632411	0.625018	0.026074	28	3016
	rs9591325	DLEU1	T	C	0.000133024	0.429962	0.514853	-0.0567308	30	2583
	rs11083862	SAE1	A	T	0.000165411	0.152572	0.00759983	0.0584408	32	187
	rs2317231	FCRL3	G	T	0.000530023	-0.38882	7.82931e-13	-0.226713	37	16
	rs32658	TNFAIP8	T	G	0.000535422	0.311233	0.305834	0.0263257	38	1647
	rs12588969	TRAF3	G	C	0.00068783	-0.328085	0.150839	0.0446091	41	964
	rs249677	NDFIP1	A	C	0.00113988	0.306305	4.93259e-06	-0.123189	47	54
	rs7977720	CLECL1	T	C	0.00149976	0.335632	4.71837e-05	-0.253066	50	71
	rs354033	ZNF767	G	A	0.00160115	0.28839	0.304657	0.0441406	52	1643
	rs140522	ODF3B	T	C	0.00179623	-0.324894	4.55595e-15	-0.261166	54	13
	rs1800693	TNFRSF1A	C	T	0.00183555	0.310718	0.0173548	-0.0429013	57	268
	rs9909593	IKZF3	G	A	0.00265836	0.222279	0.0697276	0.0411738	62	577
#	rs4940730	MALT1	A	G	0.00327682	0.220669	0.189645	0.0287252	73	1154
	rs28703878	PKIA	G	A	0.00369287	-0.280301	0.0982435	-0.0796586	78	734
	rs5756405	CSF2RB	A	G	0.00469532	-0.268548	0.0564207	0.0335889	81	490
	rs138433213	CD200R1	T	G	0.00612609	1.23071	0.807052	-0.0320563	90	3778
#	rs2248137	BCAS1	C	G	0.0083957	-0.243938	0.772659	0.0140754	103	3642
	rs1801133	MTHFR	G	A	0.0101752	0.276912	0.00193829	0.15784	121	121
	rs2150879	VMP1	G	A	0.0134751	-0.237067	0.928831	-0.00157445	144	4271
	rs75191738	L3MBTL3	T	C	0.0135273	-0.373237	0.00134872	-0.223603	146	111
	rs6911131	FUCA2	G	A	0.0156552	0.51602	0.143824	0.0757091	152	930
	rs28834106	KEAP1	T	C	0.016468	-0.193755	0.257218	-0.0393052	157	1445
	rs7222450	MAP3K14	A	G	0.0164683	0.231292	0.147452	0.0301275	158	950
	rs12588969	RCOR1	G	C	0.0176386	-0.20758	0.811984	0.0066792	162	3804
	rs11125803	ADCY3	C	T	0.0180555	-0.215132	1.95799e-07	0.360129	164	40
	rs116899835	LINC01146	C	T	0.018489	-0.430294	0.813337	0.0289704	168	3809
	rs4808760	MPV17L2	C	G	0.0207872	-0.153859	0.000152085	-0.172564	188	81
	rs9308424	BATF3	G	A	0.0220797	-0.216271	0.00255137	0.138341	195	133
	rs4940730	ALPK2	A	G	0.0225689	0.19414	0.0793996	0.095917	198	628
	rs9610458	MAPK1	T	C	0.0239345	-0.193087	0.00933795	-0.0371212	204	207
	rs4728142	IRF5	A	G	0.0266785	0.179553	1.94112e-38	0.391488	213	3
#	rs34026809	DDX6	G	C	0.0269588	-0.398811	0.369344	0.0355902	214	1921
	rs11079784	NPEPPS	C	T	0.0299852	0.151692	0.00245744	0.0519232	226	131
	rs17741873	C10orf55	G	T	0.0324082	0.278339	0.343481	-0.0461439	235	1802
	rs2327586	HBS1L	T	C	0.0351355	0.200862	0.949042	-0.00166553	246	4368
#	rs11161550	BCL10	G	A	0.0388068	0.188297	0.661193	0.00940978	269	3179
#	rs2331964	ILDR1	C	T	0.0406374	0.197606	0.393748	0.0591492	279	2024
	rs35486093	C1orf52	G	A	0.0443953	0.276227	0.583417	0.0279673	296	2867
	rs12478539	ZFP36L2	G	C	0.0453257	-0.239157	0.102037	0.0400337	301	753
	rs2705616	AFF1	C	G	0.0468428	-0.10828	0.131361	0.0371573	306	877
	rs12614091	CD28	A	T	0.0492316	0.254788	4.42752e-05	0.0958091	319	69
Whole Blood (WB)
Slope was calculated based on the effect of risk allele relative to protective allele
LCL is latently infected B cell with EBV
# indicates the MS risk SNPs that have genotype effect on expression on other MS risk genes which is not proximal to them

## Sheet: Table S3
Supplementary Table 3. Replication and combined P value for LCL eQTL gene list.
The accuracy of LCL eQTL gene list has been confirmed by number of replication of SNP:Gene pairs of this list in Harvard study [PMID: 23345460] and then combined P value was calculated by Fisher's method.
					GTEx	RTeQTL		Combiend P value for RTeQTL (MRCE+MRCA)	Times of replication in GTEx and RTeQTL	Combined P value for GTEx and RTeQTL
	Tag SNP of LD block	Gene Symbol	Risk Allele	Protective Allele	(n=117) P value	MRCA (Affymetrix, n=405) P value	MRCE (Illumina, n=550) P value
	rs4796224	ZNHIT3	G	A	1.05264e-20	2.00583e-25	1.15043e-55	4.25449e-78	3	6.44569e-96
	rs2331964	IQCB1	C	T	1.38757e-11	1.65085e-36	3.7437e-32	9.62605e-66	3	1.40097e-74
	rs3809627	TBX6	C	A	2.34652e-09	Not Tested	Not Tested	Not Tested	Not Tested	Not Tested
	rs35540610	SP140	C	T	3.70425e-09	Not Tested	Not Tested	Not Tested	Not Tested	Not Tested
	rs2084007	JADE2	C	T	2.31698e-07	1.74459e-10	0.0289284	1.36326e-10	3	1.04624e-15
	rs3923387	PLEC	T	C	1.93788e-05	Not Tested	0.0213619	Not Tested	2	6.49827e-06
	rs62013236	CTSH	C	T	4.96917e-05	1.04877e-13	4.82687e-27	4.63106e-38	3	1.29314e-40
	rs9591325	DLEU1	T	C	0.000133024	0.0846719	0.082591	0.0416989	1	0.000103559
	rs11083862	SAE1	A	T	0.000165411	0.00216498	0.00836108	0.000215762	3	6.38447e-07
	rs2317231	FCRL3	G	T	0.000530023	6.47855e-12	Not Tested	Not Tested	2	1.17796e-13
	rs32658	TNFAIP8	T	G	0.000535422	1.56265e-05	5.66992e-05	1.93543e-08	3	2.04935e-10
	rs12588969	TRAF3	G	C	0.00068783	5.60804e-06	1.68832e-10	3.37005e-14	3	5.98922e-16
	rs249677	NDFIP1	A	C	0.00113988	6.12507e-09	2.5595e-07	5.50098e-14	3	1.56699e-15
	rs7977720	CLECL1	T	C	0.00149976	4.16519e-13	1.29139e-12	3.05962e-23	3	1.62091e-24
	rs354033	ZNF767	G	A	0.00160115	0.000540197	Not Tested	Not Tested	2	1.294e-05
	rs140522	ODF3B	T	C	0.00179623	Not Tested	Not Tested	Not Tested	Not Tested	Not Tested
	rs1800693	TNFRSF1A	C	T	0.00183555	0.0242871	0.0419164	0.00803213	3	0.000189073
	rs9909593	IKZF3	G	A	0.00265836	0.00012091	0.000233483	5.18957e-07	3	2.22182e-08
#	rs4940730	MALT1	A	G	0.00327682	Not Tested	Not Tested	Not Tested	Not Tested	Not Tested
	rs28703878	PKIA	G	A	0.00369287	Not Tested	Not Tested	Not Tested	Not Tested	Not Tested
	rs5756405	CSF2RB	A	G	0.00469532	2.5362e-07	Not Tested	Not Tested	2	2.56607e-08
	rs138433213	CD200R1	T	G	0.00612609	Not Tested	Not Tested	Not Tested	Not Tested	Not Tested
#	rs2248137	BCAS1	C	G	0.0083957	0.602149	0.629032	0.746491	1	0.0740539
	rs1801133	MTHFR	G	A	0.0101752	0.713236	Not Tested	Not Tested	1	0.043005
	rs2150879	VMP1	G	A	0.0134751	0.320145	0.305966	0.325525	1	0.0390829
	rs75191738	L3MBTL3	T	C	0.0135273	Not Tested	Not Tested	Not Tested	Not Tested	Not Tested
	rs6911131	FUCA2	G	A	0.0156552	0.7199	0.564806	0.772513	1	0.119943
	rs28834106	KEAP1	T	C	0.016468	Not Tested	Not Tested	Not Tested	Not Tested	Not Tested
	rs7222450	MAP3K14	A	G	0.0164683	Not Tested	Not Tested	Not Tested	Not Tested	Not Tested
	rs12588969	RCOR1	G	C	0.0176386	Not Tested	Not Tested	Not Tested	Not Tested	Not Tested
	rs11125803	ADCY3	C	T	0.0180555	7.23646e-06	7.31204e-08	1.54864e-11	3	5.29603e-12
	rs116899835	LINC01146	C	T	0.018489	Not Tested	Not Tested	Not Tested	Not Tested	Not Tested
	rs4808760	MPV17L2	C	G	0.0207872	Not Tested	Not Tested	Not Tested	Not Tested	Not Tested
	rs9308424	BATF3	G	A	0.0220797	Not Tested	Not Tested	Not Tested	Not Tested	Not Tested
	rs4940730	ALPK2	A	G	0.0225689	Not Tested	Not Tested	Not Tested	Not Tested	Not Tested
	rs9610458	MAPK1	T	C	0.0239345	5.83534e-09	1.44088e-05	2.61548e-12	3	1.22233e-12
	rs4728142	IRF5	A	G	0.0266785	5.77587e-30	Not Tested	Not Tested	2	1.10865e-29
#	rs34026809	DDX6	G	C	0.0269588	Not Tested	Not Tested	Not Tested	Not Tested	Not Tested
	rs11079784	NPEPPS	C	T	0.0299852	0.00410865	0.0141901	0.00062674	3	0.000178543
	rs17741873	C10orf55	G	T	0.0324082	Not Tested	Not Tested	Not Tested	Not Tested	Not Tested
	rs2327586	HBS1L	T	C	0.0351355	0.00772531	0.455379	0.0233939	2	0.00624008
#	rs11161550	BCL10	G	A	0.0388068	Not Tested	0.823096	Not Tested	1	0.141944
#	rs2331964	ILDR1	C	T	0.0406374	0.000146562	Not Tested	Not Tested	2	7.76121e-05
	rs35486093	C1orf52	G	A	0.0443953	Not Tested	0.0326781	Not Tested	2	0.0109324
	rs12478539	ZFP36L2	G	C	0.0453257	0.140408	0.168065	0.112009	1	0.0334102
	rs2705616	AFF1	C	G	0.0468428	0.0234413	0.112066	0.0182362	2	0.0062178
	rs12614091	CD28	A	T	0.0492316	0.00731977	0.0017524	0.000157312	3	7.39903e-05
	rs6032662	CD40	C	T	0.0272152	9.57542e-07	0.0127689	2.34994e-07	3	8.68349e-08
	rs10271373	ZC3HAV1	A	C	0.0335798	Not Tested	0.0830993	Not Tested	1	0.0192027
# indicates the MS risk SNPs that have genotype effect on expression on other MS risk genes which is not proximal for them
24 pairs out of 29 LD-Block:Gene pairs are replicated in MRCA
18 pairs out of 27 LD-Block:Gene pairs are replicated in MRCE
25 pairs out of 33 LD-Block:Gene pairs are replicated in Harvarad study
Combined p value is significant for 30 pairs out of 33 LD-Block:Gene pairs

## Sheet: Table S4
Supplementary Table 4. LCLeQTL* gene list.
The MS risk SNPs and their proximal genes eQTLs that have insignificant (P value more than 0.05) or less effect (higher P value ranking in LCL rather than WB) or different effect (different slope direction) in WB based on GTEx V7 database [PMID: 23715323].
	SNP ID	Gene Symbol	Risk Allele	Protective Allele	P value (LCL)	slope (LCL)	P value (WB)	slope (WB)	P value Ranking (LCL)	P value Ranking (WB)	Description
	rs4796224	ZNHIT3	G	A	1.05264e-20	0.536395	2.43058e-20	-0.365338	1	9	Significant in LCL
	rs3809627	TBX6	C	A	2.34652e-09	0.441233	3.15016e-21	0.478345	7	8	Significant in LCL
	rs35540610	SP140	C	T	3.70425e-09	-0.596225	0.012412	-0.063273	8	226	Significant in LCL
	rs2084007	JADE2	C	T	2.31698e-07	0.41808	0.662663	-0.0133589	13	3189	Significant in LCL
	rs62013236	CTSH	C	T	4.96917e-05	0.632411	0.625018	0.026074	28	3016	Significant in LCL
	rs9591325	DLEU1	T	C	0.000133024	0.429962	0.514853	-0.0567308	30	2583	Significant in LCL
	rs11083862	SAE1	A	T	0.000165411	0.152572	0.00759983	0.0584408	32	187	Significant in LCL
	rs32658	TNFAIP8	T	G	0.000535422	0.311233	0.305834	0.0263257	38	1647	Significant in LCL
	rs12588969	TRAF3	G	C	0.00068783	-0.328085	0.150839	0.0446091	41	964	Significant in LCL
	rs249677	NDFIP1	A	C	0.00113988	0.306305	4.93259e-06	-0.123189	47	54	Significant in LCL
	rs7977720	CLECL1	T	C	0.00149976	0.335632	4.71837e-05	-0.253066	50	71	Significant in LCL
	rs354033	ZNF767	G	A	0.00160115	0.28839	0.304657	0.0441406	52	1643	Significant in LCL
	rs1800693	TNFRSF1A	C	T	0.00183555	0.310718	0.0173548	-0.0429013	57	268	Significant in LCL
	rs9909593	IKZF3	G	A	0.00265836	0.222279	0.0697276	0.0411738	62	577	Significant in LCL
#	rs4940730	MALT1	A	G	0.00327682	0.220669	0.189645	0.0287252	73	1154	Significant in LCL
	rs28703878	PKIA	G	A	0.00369287	-0.280301	0.0982435	-0.0796586	78	734	Significant in LCL
	rs5756405	CSF2RB	A	G	0.00469532	-0.268548	0.0564207	0.0335889	81	490	Significant in LCL
	rs138433213	CD200R1	T	G	0.00612609	1.23071	0.807052	-0.0320563	90	3778	Significant in LCL
#	rs2248137	BCAS1	C	G	0.0083957	-0.243938	0.772659	0.0140754	103	3642	Significant in LCL
	rs2150879	VMP1	G	A	0.0134751	-0.237067	0.928831	-0.00157445	144	4271	Significant in LCL
	rs6911131	FUCA2	G	A	0.0156552	0.51602	0.143824	0.0757091	152	930	Significant in LCL
	rs28834106	KEAP1	T	C	0.016468	-0.193755	0.257218	-0.0393052	157	1445	Significant in LCL
	rs7222450	MAP3K14	A	G	0.0164683	0.231292	0.147452	0.0301275	158	950	Significant in LCL
	rs12588969	RCOR1	G	C	0.0176386	-0.20758	0.811984	0.0066792	162	3804	Significant in LCL
	rs116899835	LINC01146	C	T	0.018489	-0.430294	0.813337	0.0289704	168	3809	Significant in LCL
	rs4940730	ALPK2	A	G	0.0225689	0.19414	0.0793996	0.095917	198	628	Significant in LCL
	rs9610458	MAPK1	T	C	0.0239345	-0.193087	0.00933795	-0.0371212	204	207	Significant in LCL
#	rs34026809	DDX6	G	C	0.0269588	-0.398811	0.369344	0.0355902	214	1921	Significant in LCL
	rs17741873	C10orf55	G	T	0.0324082	0.278339	0.343481	-0.0461439	235	1802	Significant in LCL
	rs2327586	HBS1L	T	C	0.0351355	0.200862	0.949042	-0.00166553	246	4368	Significant in LCL
#	rs11161550	BCL10	G	A	0.0388068	0.188297	0.661193	0.00940978	269	3179	Significant in LCL
#	rs2331964	ILDR1	C	T	0.0406374	0.197606	0.393748	0.0591492	279	2024	Significant in LCL
	rs35486093	C1orf52	G	A	0.0443953	0.276227	0.583417	0.0279673	296	2867	Significant in LCL
	rs12478539	ZFP36L2	G	C	0.0453257	-0.239157	0.102037	0.0400337	301	753	Significant in LCL
	rs2705616	AFF1	C	G	0.0468428	-0.10828	0.131361	0.0371573	306	877	Significant in LCL
	rs11125803	ADCY3	C	T	0.0180555	-0.215132	1.95799e-07	0.360129	164	40	Different Effect
	rs9308424	BATF3	G	A	0.0220797	-0.216271	0.00255137	0.138341	195	133	Different Effect
Whole Blood (WB)
Slope was calculated based on the effect of risk allele relative to protective allele
LCL is latently infected B cell with EBV
# indicates the MS risk SNPs that have genotype effect on expression on other MS risk genes which is not proximal to them

## Sheet: Table S5
Supplementary Table 5. WBeQTLs gene list.
The MS risk SNPs and their proximal genes eQTLs that are significant (P value more than 0.05) in WB based on GTEx V7 database [PMID: 23715323].
	SNP ID	Gene Symbol	Risk Allele	Protective Allele	P value (LCL)	slope (LCL)	P value (WB)	slope (WB)	P value Ranking (LCL)	P value Ranking (WB)
	rs1076928	ETV7	T	C	0.0502182	-0.193667	6.76049e-46	-0.560043	323	1
	rs3923387	PLEC	T	C	1.93788e-05	-0.36765	1.2071e-39	-0.418133	23	2
	rs4728142	IRF5	A	G	0.0266785	0.179553	1.94112e-38	0.391488	213	3
	rs2331964	IQCB1	C	T	1.38757e-11	0.726044	1.65867e-31	0.410434	4	4
	rs3809627	TBX6	C	A	2.34652e-09	0.441233	3.15016e-21	0.478345	7	8
	rs4796224	ZNHIT3	G	A	1.05264e-20	0.536395	2.43058e-20	-0.365338	1	9
	rs140522	ODF3B	T	C	0.00179623	-0.324894	4.55595e-15	-0.261166	54	13
	rs2317231	FCRL3	G	T	0.000530023	-0.38882	7.82931e-13	-0.226713	37	16
	rs6032662	CD40	C	T	0.052139	-0.105045	3.10923e-09	-0.247282	330	29
	rs6589939	UBASH3B	G	A	0.551989	0.0622811	6.71419e-09	-0.251292	2639	32
	rs1465697	CD37	T	C	0.0512938	-0.136496	7.38073e-09	-0.147857	326	33
	rs6670198	FAM213B	T	C	0.658089	-0.0297234	5.4548e-08	0.213901	3106	36
	rs11125803	ADCY3	C	T	0.0180555	-0.215132	1.95799e-07	0.360129	164	40
	rs9808753	IFNGR2	G	A	0.520501	0.0834648	7.70058e-07	0.166916	2518	44
	rs2269434	MYBPC3	C	T	0.366826	0.104594	1.60964e-06	0.133831	1823	47
	rs1087056	ZNF438	A	G	0.081018	0.198981	3.57305e-06	-0.0866228	483	53
	rs249677	NDFIP1	A	C	0.00113988	0.306305	4.93259e-06	-0.123189	47	54
	rs9900529	GRB2	C	G	0.907955	0.00801389	6.58938e-06	-0.0879361	4195	56
	rs7260482	PVR	C	A	0.470113	0.0921334	2.46099e-05	0.190661	2288	64
	rs12614091	CD28	A	T	0.0492316	0.254788	4.42752e-05	0.0958091	319	69
	rs7977720	CLECL1	T	C	0.00149976	0.335632	4.71837e-05	-0.253066	50	71
	rs61863928	ADO	G	T	0.408497	-0.101215	0.000126487	0.133425	1998	79
	rs4808760	MPV17L2	C	G	0.0207872	-0.153859	0.000152085	-0.172564	188	81
	rs883871	NR1D1	A	G	0.506876	0.0609122	0.000434456	0.125096	2465	92
	rs701006	OS9	G	A	0.0756763	0.132387	0.000580433	0.0559743	449	98
	rs75191738	L3MBTL3	T	C	0.0135273	-0.373237	0.00134872	-0.223603	146	111
#	rs244656	JADE2	A	T	0.557689	0.0737901	0.0015918	0.127341	2670	116
	rs1801133	MTHFR	G	A	0.0101752	0.276912	0.00193829	0.15784	121	121
	rs6789653	ZBTB38	G	A	0.237425	0.0881603	0.00203763	-0.0790205	1219	124
	rs11079784	NPEPPS	C	T	0.0299852	0.151692	0.00245744	0.0519232	226	131
	rs9308424	BATF3	G	A	0.0220797	-0.216271	0.00255137	0.138341	195	133
	rs3184504	SH2B3	T	C	0.163678	0.142749	0.00312126	0.0797633	857	141
	rs7975763	MPHOSPH9	T	C	0.747089	-0.0222557	0.00366772	0.0707484	3498	147
	rs13327021	EOMES	T	C	0.611476	0.0588572	0.00439767	0.0715487	2897	156
	rs4939490	CD6	G	C	0.597717	0.0667866	0.00446743	-0.0444752	2844	159
#	rs6498163	PRM1	C	T	0.414021	0.120798	0.00486744	0.195134	2029	162
#	rs1800693	LTBR	C	T	0.387564	-0.101423	0.00514514	-0.0555786	1920	164
	rs9878602	FOXP1	T	G	0.34181	-0.0922872	0.00515094	-0.0890937	1704	165
	rs58166386	EPS15L1	G	A	0.899832	-0.0101411	0.00600062	0.0620961	4160	174
	rs57116599	MERTK	G	A	0.769643	-0.0398755	0.00610152	0.0942265	3589	175
	rs2317231	FCRL2	G	T	0.513982	-0.0599048	0.00735501	0.0848759	2495	184
	rs11083862	SAE1	A	T	0.000165411	0.152572	0.00759983	0.0584408	32	187
	rs2726479	TET2	C	T	0.77733	0.0185933	0.00806971	-0.0441966	3631	193
	rs11542663	ASF1A	A	C	0.588361	-0.0303577	0.0087631	-0.0968264	2811	201
	rs9610458	MAPK1	T	C	0.0239345	-0.193087	0.00933795	-0.0371212	204	207
	rs12609500	SMARCA4	C	T	0.311772	-0.102122	0.0107971	0.0519815	1560	216
	rs12622670	PLEK	T	C	0.483486	0.0613845	0.0110372	0.0743124	2367	218
	rs35540610	SP140	C	T	3.70425e-09	-0.596225	0.012412	-0.063273	8	226
	rs1465697	SLC6A16	T	C	0.299754	0.108784	0.0134635	0.136452	1505	235
	rs1365120	PRR5L	C	T	0.42593	0.112931	0.0139211	-0.0687324	2076	241
	rs34536443	TYK2	G	C	0.297113	-0.241278	0.0144446	-0.117833	1496	245
	rs12971909	UBXN6	A	G	0.984442	-0.00109936	0.0147444	-0.0549384	4513	248
	rs1800693	TNFRSF1A	C	T	0.00183555	0.310718	0.0173548	-0.0429013	57	268
	rs2286974	CLEC16A	A	G	0.123912	0.0840772	0.017598	-0.0818128	685	275
	rs12147246	TRAF3	A	G	0.404252	-0.0833722	0.0188485	0.0744821	1982	282
	rs3737798	VANGL2	A	G	0.246529	0.14598	0.0201196	0.156715	1263	290
	rs112344141	ZBTB7B	G	T	0.246958	0.187783	0.0221846	-0.0972122	1265	304
Whole Blood (WB)
Slope was calculated based on the effect of risk allele relative to protective allele
LCL is latently infected B cell with EBV
# indicates the MS risk SNPs that have genotype effect on expression on other MS risk genes which is not proximal to them

## Sheet: Table S6
Supplementary Table 6. WBeQTLs minus LCLeQTL*.
The MS risk SNPs and their proximal genes eQTLs that are significant (P value more than 0.05) in WB based on GTEx V7 database [PMID: 23715323].
	SNP ID	Gene Symbol	Risk Allele	Protective Allele	P value (LCL)	slope (LCL)	P value (WB)	slope (WB)	P value Ranking (LCL)	P value Ranking (WB)
	rs1076928	ETV7	T	C	0.0502182	-0.193667	6.76049e-46	-0.560043	323	1
	rs3923387	PLEC	T	C	1.93788e-05	-0.36765	1.2071e-39	-0.418133	23	2
	rs4728142	IRF5	A	G	0.0266785	0.179553	1.94112e-38	0.391488	213	3
	rs2331964	IQCB1	C	T	1.38757e-11	0.726044	1.65867e-31	0.410434	4	4
	rs140522	ODF3B	T	C	0.00179623	-0.324894	4.55595e-15	-0.261166	54	13
	rs2317231	FCRL3	G	T	0.000530023	-0.38882	7.82931e-13	-0.226713	37	16
	rs6032662	CD40	C	T	0.052139	-0.105045	3.10923e-09	-0.247282	330	29
	rs6589939	UBASH3B	G	A	0.551989	0.0622811	6.71419e-09	-0.251292	2639	32
	rs1465697	CD37	T	C	0.0512938	-0.136496	7.38073e-09	-0.147857	326	33
	rs6670198	FAM213B	T	C	0.658089	-0.0297234	5.4548e-08	0.213901	3106	36
	rs9808753	IFNGR2	G	A	0.520501	0.0834648	7.70058e-07	0.166916	2518	44
	rs2269434	MYBPC3	C	T	0.366826	0.104594	1.60964e-06	0.133831	1823	47
	rs1087056	ZNF438	A	G	0.081018	0.198981	3.57305e-06	-0.0866228	483	53
	rs9900529	GRB2	C	G	0.907955	0.00801389	6.58938e-06	-0.0879361	4195	56
	rs7260482	PVR	C	A	0.470113	0.0921334	2.46099e-05	0.190661	2288	64
	rs12614091	CD28	A	T	0.0492316	0.254788	4.42752e-05	0.0958091	319	69
	rs61863928	ADO	G	T	0.408497	-0.101215	0.000126487	0.133425	1998	79
	rs4808760	MPV17L2	C	G	0.0207872	-0.153859	0.000152085	-0.172564	188	81
	rs883871	NR1D1	A	G	0.506876	0.0609122	0.000434456	0.125096	2465	92
	rs701006	OS9	G	A	0.0756763	0.132387	0.000580433	0.0559743	449	98
	rs75191738	L3MBTL3	T	C	0.0135273	-0.373237	0.00134872	-0.223603	146	111
#	rs244656	JADE2	A	T	0.557689	0.0737901	0.0015918	0.127341	2670	116
	rs1801133	MTHFR	G	A	0.0101752	0.276912	0.00193829	0.15784	121	121
	rs6789653	ZBTB38	G	A	0.237425	0.0881603	0.00203763	-0.0790205	1219	124
	rs11079784	NPEPPS	C	T	0.0299852	0.151692	0.00245744	0.0519232	226	131
	rs3184504	SH2B3	T	C	0.163678	0.142749	0.00312126	0.0797633	857	141
	rs7975763	MPHOSPH9	T	C	0.747089	-0.0222557	0.00366772	0.0707484	3498	147
	rs13327021	EOMES	T	C	0.611476	0.0588572	0.00439767	0.0715487	2897	156
	rs4939490	CD6	G	C	0.597717	0.0667866	0.00446743	-0.0444752	2844	159
#	rs6498163	PRM1	C	T	0.414021	0.120798	0.00486744	0.195134	2029	162
#	rs1800693	LTBR	C	T	0.387564	-0.101423	0.00514514	-0.0555786	1920	164
	rs9878602	FOXP1	T	G	0.34181	-0.0922872	0.00515094	-0.0890937	1704	165
	rs58166386	EPS15L1	G	A	0.899832	-0.0101411	0.00600062	0.0620961	4160	174
	rs57116599	MERTK	G	A	0.769643	-0.0398755	0.00610152	0.0942265	3589	175
	rs2317231	FCRL2	G	T	0.513982	-0.0599048	0.00735501	0.0848759	2495	184
	rs2726479	TET2	C	T	0.77733	0.0185933	0.00806971	-0.0441966	3631	193
	rs11542663	ASF1A	A	C	0.588361	-0.0303577	0.0087631	-0.0968264	2811	201
	rs12609500	SMARCA4	C	T	0.311772	-0.102122	0.0107971	0.0519815	1560	216
	rs12622670	PLEK	T	C	0.483486	0.0613845	0.0110372	0.0743124	2367	218
	rs1465697	SLC6A16	T	C	0.299754	0.108784	0.0134635	0.136452	1505	235
	rs1365120	PRR5L	C	T	0.42593	0.112931	0.0139211	-0.0687324	2076	241
	rs34536443	TYK2	G	C	0.297113	-0.241278	0.0144446	-0.117833	1496	245
	rs12971909	UBXN6	A	G	0.984442	-0.00109936	0.0147444	-0.0549384	4513	248
	rs2286974	CLEC16A	A	G	0.123912	0.0840772	0.017598	-0.0818128	685	275
	rs12147246	TRAF3	A	G	0.404252	-0.0833722	0.0188485	0.0744821	1982	282
	rs3737798	VANGL2	A	G	0.246529	0.14598	0.0201196	0.156715	1263	290
	rs112344141	ZBTB7B	G	T	0.246958	0.187783	0.0221846	-0.0972122	1265	304
Whole Blood (WB)
Slope was calculated based on the effect of risk allele relative to protective allele
LCL is latently infected B cell with EBV
# indicates the MS risk SNPs that have genotype effect on expression on other MS risk genes which is not proximal to them

## Sheet: Table S7
Supplementary Table 7. EBV Transcription Factors' interactome gene list.
EBV Transcription Factors' binding peaks (ChIP-seq data from RELI library [PMID: 29662164]) that have overlap with MS risk SNPs or SNPs in LD with.
	No.	SNP ID	Risk Allele	Protective Allele	EBV Transcription Factor	Gene Symbol
	1	rs6672420	A	T	EBNA2	RUNX3
	2	rs1415069	G	C	EBNA2	FAM69A
	3	rs6427540	C	T	EBNA2	SLAMF1(dist=17487),CD48(dist=13948)
	4	rs983494	G	A	EBNA2	CD48(dist=22324),SLAMF7(dist=4882)
	5	rs6589706	A	G	EBNA2	DDX6(dist=85841),CXCR5(dist=6662)
		rs6589706		G	EBNA3C	DDX6(dist=85841),CXCR5(dist=6662)
	6	rs4262739	G	A	EBNA2	ETS1
	7	rs1800693	C	T	EBNA2	TNFRSF1A
	8	rs7977720	T	C	EBNA2	CLEC2D(dist=14198),CLECL1(dist=2107)
	9	rs61708525	G	A	EBNA2	PLXNC1
	10	rs77654077	A	C	EBNA2	MIR548AN
	11	rs12434551	A	T	EBNA2	RAD51B(dist=190626),ZFP36L1(dist=1008)
	12	rs12588969	G	C	EBNA2	RCOR1(dist=33845),TRAF3(dist=13058)
	13	rs146566517	T	C	EBNA2	SOCS1(dist=3840),TNP2(dist=7835)
	14	rs3809627	C	A	EBNA2	TBX6
	15	rs8062446	T	C	EBNA2	NLRC5
	16	rs35703946	G	A	EBNA2	IRF8(dist=65294),LINC01082(dist=208282)
	17	rs1465697	T	C	EBNA2	SLC6A16(dist=8772),CD37(dist=1431)
	18	rs1465697	T	C	EBNA3C	SLC6A16(dist=8772),CD37(dist=1431)
	18	rs12622670	T	C	EBNA2	PLEK(dist=21951),FBXO48(dist=42969)
	19	rs4812772	C	T	EBNA3C	TOX2
	20	rs140522	T	C	EBNA2	ODF3B
	21	rs13136820	C	T	EBNA2	RHOH(dist=61180),LOC101060498(dist=1638)
	22	rs7731626	G	A	EBNA2	ANKRD55
	23	rs32658	T	G	EBNA2	TNFAIP8
	24	rs244656	A	T	EBNA2	TCF7
	25	rs2546890	A	G	EBNA2	LOC285626
			A	G	EBNA3C	LOC285626
	26	rs67111717	G	A	EBNA2	RGS14
	27	rs1738074	C	T	EBNA2	TAGAP(NM_152133:c.-4170A>G,NM_054114:c.-799A>G,NM_138810:c.-799A>G)
	28	rs60600003	G	T	EBNA2	ELMO1
			In LD with
	29	rs1883832	rs6032662		EBNA2	NCOA5(dist=15730),CD40(dist=12596)
	30	rs4810485			EBNA2
	31	rs2080272	rs6498163		EBNA2	CLEC16A
	32	rs1861198			EBNA2
	33	rs11642542			EBNA2
	34	rs1335532	rs10801908		EBNA2	CD58
	35	rs1414273			EBNA2
	36	rs4310388	rs6670198		EBNA2	FAM213B
	37	rs60733400			EBNA2
	38	rs4648564			BZLF1
	39	rs17066063	rs62420820		EBNA2	IL20RA(dist=71740),IL22RA2(dist=26900)
	40	rs72975618			EBNA2
	41	rs1862509	rs1077667		EBNA2	TNFSF14
	42	rs1292064	rs2150879		EBNA2	VMP1
	43	rs34385574			EBNA2
	44	rs78461372	rs116899835		EBNA2	LINC01146
	45	rs13197384	rs4896153		EBNA2	LINC00271
	46	rs35840966	rs1026916		EBNA2	STAT3
	47	rs8071537			EBNA2
	48	rs4264433	rs11079784		EBNA2	NPEPPS(dist=1638),KPNB1(dist=24924)
	49	rs7219303			EBNA2
					EBNA3C
	50	rs7825733	rs7819665		EBNA2	MIR1208(dist=15335),LINC00824(dist=239747)
	51	rs7826019			EBNA2
	52	rs7826413			EBNA2
	53	rs59602790			EBNA2
	54	rs6996790			EBNA2
	55	rs6470610			EBNA2
	56	rs11668950	rs4808760		EBNA2	IFI30(dist=13045),MPV17L2(dist=2061)
	57	rs7588193	rs12478539		EBNA2	LOC102723854(dist=88642),ZFP36L2(dist=94217)
	58	rs10404046	rs58166386		EBNA2	EPS15L1
					EBNA3C
	59	rs10844597	rs7977720		EBNA2	CLEC2D(dist=14198),CLECL1(dist=2107)
	60	rs370690379			EBNA2
	61	rs10466829			EBNA2
	62	rs10844622			EBNA2
	63	rs12304510			EBNA2
	64	rs113222621			EBNA2
	65	rs10492165			EBNA2
	66	rs10492166			EBNA2
	67	rs1690500	rs34947566		EBNA2	PRM1(dist=37734),RMI2(dist=26385)
	68	rs12925649			EBNA2
	69	rs34437200			EBNA2
					EBNA3C
	70	rs60409583			EBNA2
	71	rs12599908			EBNA2
	72	rs12162021			EBNA2
	73	rs12924957			EBNA2
	74	rs12928822			EBNA2
	75	rs12927773			EBNA2
	76	rs2216763			EBNA2
	77	rs1345880			EBNA2
	78	rs12935137			EBNA2
	79	rs35307035			EBNA2
					EBNA3C
	80	rs361725	rs140522		EBNA2	ODF3B
	81	rs4075959	rs67111717		EBNA2	RGS14
	82	rs55838263	rs59655222		EBNA2	C1orf106
	83	rs12132298			EBNA2
	84	rs7623662	rs2331964		EBNA3C	IQCB1
	85	rs6438669			EBNA3C
	86	rs72421117			EBNA2
	87	rs6518986	rs9610458		EBNA2	MAPK1
	88	rs76648552	rs9591325		EBNA3C	DLEU1
	89	rs9836630	rs9878602		EBNA2	FOXP1
	90	rs11418227	rs1465697		EBNA2	SLC6A16(dist=8772),CD37(dist=1431)
	91	rs5828386			EBNA2
					EBNA3C
	92	rs7257053			EBNA2
					EBNA3C
	93	rs11158763	rs12434551		EBNA2	RAD51B(dist=190626),ZFP36L1(dist=1008)
	94	rs10711370			EBNA2
	95	rs12889006			EBNA2
	96	rs3825568			EBNA2
	97	rs2941522	rs9909593		EBNA2	IKZF3
	98	rs12946510			EBNA2
	99	rs35564481			EBNA2
	100	rs1453559			EBNA2
	101	rs4795397			EBNA2
	102	rs75888208	rs77654077		EBNA2	MIR548AN
	103	rs945635	rs2317231		EBNA2	FCRL3(dist=15690),FCRL2(dist=29186)
	104	rs7528684			EBNA2
					EBNA3C
	105	rs11264804			EBNA2
	106	rs6427397			EBNA2
	107	rs12613194	rs12622670		EBNA2	PLEK(dist=21951),FBXO48(dist=42969)
	108	rs7592330			EBNA2
	109	rs223390	rs6533052		EBNA2	SLC9B1
					EBNALP
	110	rs79138519			EBNA2
	111	rs223388			EBNA2
	112	rs223387			EBNA2
	113	rs223346			EBNA2
	114	rs223332			EBNA2
	115	rs76627269	rs72922276		EBNA2	JAK1
	116	rs10914539	rs79979643		EBNA2	LCK
	117	rs6658093	rs3737798		EBNA2	VANGL2
	118	rs6688100			EBNA2
					EBNALP
	119	rs7109147	rs2269434		EBNA2	MYBPC3
	120	rs4254532	rs6738544		EBNA3C	STAT4
		rs4073699			EBNA3C
	121				EBNA2
	122	rs2510885	rs7975763		EBNA2	PITPNM2(dist=9017),MPHOSPH9(dist=36890)
		rs1790119			EBNA2
	123	rs1727294			EBNA2
	124	rs1626899			EBNA2
		rs12432467	rs34695601		EBNA2	BATF
	125	rs2456448	rs735542		EBNA2	PRNCR1(dist=70856),CASC19(dist=24335)
	126	rs4245078	rs4262739		EBNA2	ETS1
		rs4245079			EBNA2
	127	rs4245080			EBNA2
	128	rs7115781			EBNA2
		rs11429644			EBNA2
	129	rs7130041			EBNA2
	130	rs28364831	rs11231749		EBNA2	PRDX5(dist=5883),CCDC88B(dist=12512)
		rs12492588	rs10936602		EBNA2	LRRC34(dist=6063),LRRIQ4(dist=3073)
	131	rs12489230			EBNA2
	132	rs16854453			EBNA2
					EBNA3C
	133	rs199580924			EBNA3C
	134	rs274704	rs34681760		EBNA2	LOC100505625(dist=5010),PAPD7(dist=1884)
		rs274703			EBNA2
	135	rs13417564	rs13385171		EBNA2	SPRED2(dist=2187),MIR4778(dist=923538)
	136	rs9959997	rs9955954		EBNA2	MALT1
		rs55812731	rs5756405		EBNA2	CSF2RB
	137	rs11705504			EBNA2
	138	rs11705450			EBNA2
		rs5756408			EBNA2
	139	rs10222232			EBNA2
	140	rs10222238			EBNA2
		rs78041268	rs149114341		EBNA3C	BCL9L(dist=1811),UPK2(dist=43584)
	141	rs55972150	rs7855251		EBNA2	TRIM14
	142	rs4743164			EBNA2
		rs6478563			EBNA2
	143	rs12552242			EBNA2
	144	rs7022455			EBNA2
		rs10985065			EBNA2
	145	rs114000233	rs11542663		EBNALP	ASF1A(NM_014034:c.-176A>C)
	146	rs16872046	rs73414214		EBNA2	CDHR3(dist=29585),SYPL1(dist=24352)
		rs144484416			EBNA2
	147	rs17426359			EBNA2
	148	rs73416225			EBNA3C
		rs4078470	rs13136820		EBNA2	RHOH(dist=61180),LOC101060498(dist=1638)
	149	rs144429937			EBNA2
	150	rs71196850			EBNA2
					EBNA3C
	151	rs7691190			EBNA2
	152	rs9282641	rs75937181		EBNA3C	CD86
		rs613924	rs531612		EBNA2	DRAP1(dist=16384),TSGA10IP(dist=7683)
	153	rs14157			EBNA2
	154				EBNALP
		rs16832302	rs6427540		EBNA2	SLAMF1(dist=17487),CD48(dist=13948)
	155	rs11249212			EBNALP	RUNX3
	156	rs7414934			EBNALP
		rs11249213			EBNALP
	157	rs4265380			EBNALP
	158	rs8010152	rs12588969		EBNA2	RCOR1(dist=33845),TRAF3(dist=13058)
		rs151176175	rs138433213		EBNA2	CD200R1
	159	rs12922303	rs2286974		EBNA2	CLEC16A
	160	rs3893661			EBNA2
		rs3893660			EBNA2
	161	rs3862468			EBNA2
	162	rs11642631			EBNA2
		rs6498160			EBNA2
	163	rs998592			EBNA2
	164	rs7198004	rs2286974		EBNA2
		rs7203150			EBNA2
	165	rs12924985			EBNA2
	166	rs2611624	rs2590438		EBNA3C	BCL6(dist=102455),LPP-AS2(dist=303026)
		rs878447			EBNA3C
	167	rs12052201	rs12609500		EBNA2	SMARCA4
	168	rs12052058			EBNA2
		rs55948246			EBNA2
	169	rs7693970	rs72989863		EBNA2	MRCH1
	170	rs11474973	rs4812772		EBNA2	TOX2
					EBNA3C
	171	rs4812773			EBNA2
	172				EBNA3C
		rs137965	rs137955		EBNA2	ENTHD1(dist=2013),GRAP2(dist=5279)
	173	rs4073081	rs3923387		EBNA2	EPPK1(dist=34161),PLEC(dist=2522)
	174	rs4073082			EBNA2
		rs62523994			EBNA2
	175	rs5895792			EBNA2
	176	rs11778018			EBNA2
					EBNALP
	177	rs68096810	rs11578655		EBNA2	SLC30A7
	178	rs7789095	rs55858457		EBNA2	CHST12(NM_018641:c.-28973G>T)
		rs6944568			EBNA2
	179	rs6952809			EBNA2
	180	rs10477585	rs32658		EBNA2	TNFAIP8
		rs32657			EBNA2
	181	rs32655			EBNA2
	182	rs32653			EBNA2
		rs945630	rs1415069		EBNA2	FAM69A
	183	rs11164854			EBNA2
	184	rs8134145	rs9808753		EBNA2	IFNGR2
		rs8126756			EBNA2
	185	rs533462444	rs62420820		EBNA2	IL20RA(dist=71740),IL22RA2(dist=26900)

## Sheet: Table S8
Supplementary Table 8. Intrinsic growth rate and genetic load of risk alleles.
			Risk Genetic load
	LCL Sample ID	Intrinsic Growth Rate	MS risk SNPs	LCLeQTL	LCLeQTL*			Intrinsic Growth Rate
	NA06984	58258	191	45	34			Slope	P value
	NA06985	53965	203	47	36		MS risk SNPs	-7.089e-005 ± 6.826e-005	0.3018
	NA06986	99738	197	44	39		LCLeQTL	-6.537e-005 ± 3.143e-005	0.0404
	NA06989	96403	193	39	31		LCLeQTL*	-3.666e-005 ± 2.612e-005	0.1638
	NA06994	76120	191	47	38
	NA07000	65712	207	47	36
	NA07037	92980	199	45	38
	NA07048	84592	210	47	41
	NA07051	58146	196	48	39
	NA07056	89348	205	53	43
	NA07347	75009	200	47	38
	NA07357	91716	193	43	35
	NA10847	80792	214	56	43
	NA10851	82741	193	39	32
	NA11829	41364	203	49	42
	NA11830	60233	205	49	38
	NA11831	82845	196	46	41
	NA11832	85093	198	52	40
	NA11840	64208	215	43	35
	NA11843	82830	205	48	37
	NA11881	51495	201	48	41
	NA11892	50025	205	45	36
	NA11893	61485	193	44	35
	NA11894	83247	205	45	36
	NA11918	76359	195	46	36
	NA11919	51208	203	55	46
	NA11920	65374	211	53	39
	NA11930	58979	198	42	36
	NA11931	62035	218	56	44
	NA11992	89005	215	53	40
	NA11994	74273	199	47	40
	NA11995	83864	192	48	36
	NA12003	59917	203	51	43
	NA12004	58697	199	49	40
	NA12005	91434	197	50	42
	NA12006	65752	205	57	46
	NA12043	92938	199	45	36
	NA12044	74363	192	45	35
	NA12045	70841	195	44	36
	NA12058	75800	196	47	39
	NA12144	69061	202	50	43
	NA12154	70645	205	53	40
	NA12155	78674	199	47	37
	NA12156	56884	188	42	34
	NA12234	80480	173	44	34
	NA12249	91110	210	54	43
	NA12272	54977	201	51	40
	NA12273	74635	204	51	42
	NA12275	57268	190	43	34
	NA12282	79856	192	51	43
	NA12283	60240	202	50	42
	NA12286	71012	203	42	35
	NA12287	63202	204	56	47
	NA12347	90517	204	46	39
	NA12348	51864	189	47	38
	NA12383	50844	201	49	40
	NA12399	79305	205	49	40
	NA12400	66114	207	49	37
	NA12413	49296	188	44	35
	NA12414	55451	200	50	38
	NA12489	75596	200	49	40
	NA12546	57705	201	56	43
	NA12717	51125	216	56	43
	NA12718	85428	190	45	37
	NA12748	57651	211	51	41
	NA12749	68194	192	44	36
	NA12750	70405	205	44	34
	NA12751	49893	203	56	46
	NA12760	86817	196	47	36
	NA12761	61720	198	47	39
	NA12762	81295	211	51	42
	NA12763	57348	176	50	38
	NA12775	47174	205	45	39
	NA12776	60808	215	52	43
	NA12777	93257	197	50	43
	NA12778	77793	190	46	39
	NA12812	67933	200	42	35
	NA12813	78977	194	49	41
	NA12814	83807	177	44	36
	NA12815	68896	216	54	42
	NA12827	78628	215	50	41
	NA12828	66813	206	52	42
	NA12829	71666	190	43	37
	NA12830	85946	182	40	32
	NA12842	63952	211	49	41
	NA12843	74480	197	44	37
	NA12872	78130	188	40	32
	NA12873	64137	209	47	38
	NA12874	87816	194	44	38
	NA12878	86454	213	48	38
	NA12889	76023	194	51	42
	NA12890	97966	207	47	41

## Sheet: Table S9
Supplementary Table 9. Expression of EBV genes and genetic load of risk alleles.
							Risk Genetic load
	LCL Sample ID	LMP-1	EBNA-2	LMP-2A	LMP-2B	EBNA-1	MS risk SNPs	LCLeQTL	LCLeQTL*			MS risk SNPs		LCLeQTL		LCLeQTL*
	NA12383	38256.6	6988.12	5568.62	643.237	2614.52	201	49	40			Slope	P value	Slope	P value	Slope	P value
	NA12044	30471	15363.1	11969	1159.36	3780.92	192	45	35		LMP-1	-484.8 ± 291.8	0.1002	-1594 ± 591.8	0.0085	-1909 ± 711.1	0.0087
	NA07056	23355.8	8510.15	6052.04	215.981	1355.95	205	53	43		EBNA-2	-91.04 ± 91.49	0.3225	-146.1 ± 190.5	0.4452	-195.4 ± 228.7	0.3953
	NA12778	24234.1	7468.46	5886.83	503.513	2302.53	190	46	39		LMP-2A	-111 ± 67.05	0.1014	-290.6 ± 138	0.0382	-301 ± 166.9	0.0747
	NA12348	13198.1	1693.83	2730.33	363.699	978.595	189	47	38		LMP-2B	-4.303 ± 3.721	0.2506	-5.225 ± 7.77	0.5031	-5.887 ± 9.336	0.53
	NA12154	16685.1	5347.84	5064.39	246.487	1968.91	205	53	40		EBNA-1	-39.04 ± 25.96	0.1362	-52.25 ± 54.34	0.3389	-61.66 ± 65.29	0.3475
	NA11920	48195.4	14736.5	12443.4	2	4506.19	211	53	39
	NA12341	8235.77	3941.84	1202.25	150.791	793.382	207	49	38
	NA12750	59790.7	14715.8	22389.2	34.4681	4607.21	205	44	34
	NA12058	46702.3	25873	12581.4	43.7364	6581.59	196	47	39
	NA11832	23278.5	4773.19	3547.91	264.019	3197.7	198	52	40
	NA10851	15159.1	4676.04	3987.22	249.732	1779.53	193	39	32
	NA11840	30979.5	5897.73	8214.63	513.406	2390.97	215	43	35
	NA12287	79428.4	22725.6	9084.5	2.00063	8371.12	204	56	47
	NA11994	18749.8	9326.66	6382.59	225.368	3473.89	199	47	40
	NA11992	12185.6	4581.14	3050.05	335.371	1547.13	215	53	40
	NA11830	38005.5	4157.32	4808.49	413.883	1717.67	205	49	38
	NA12272	22567.4	9916.64	6897.31	893.924	3028.55	201	51	40
	NA12812	13639.5	7318.4	6505.91	433.878	2382.43	200	42	35
	NA11829	53859.9	11258.8	21788.5	367.774	3779.49	203	49	42
	NA12005	18945.2	4685.13	4290.64	350.646	2455.88	197	50	42
	NA12249	31526.9	31813.8	6079.65	2	7827.45	210	54	43
	NA12873	12340.4	2226.5	2621.85	388.886	1038.76	209	47	38
	NA12340	12579.4	4323.72	3443.45	287.695	1383.76	202	47	41
	NA12813	14449.9	3686.9	6696.13	556.535	1419.69	194	49	41
	NA11893	27521.8	4959.52	7349.9	586.304	1658.88	193	44	35
	NA12283	13224.6	3362.83	5726.76	578.144	1248.94	202	50	42
	NA12763	15087	5210.81	5889.95	476.566	1687.61	176	50	38
	NA12489	28835.2	20184.3	6438.34	754.164	4708.29	200	49	40
	NA12889	44629.1	11941	18001.9	43.4055	4512.51	194	51	42
	NA06984	10496.6	2	747.499	811.046	2	191	45	34
	NA12004	14302.2	6380.71	3421.61	422.23	2465.68	199	49	40
	NA07347	82651.6	6998.86	6310.49	24.6788	1800.72	200	47	38
	NA06985	60054.7	31023.9	19180.4	270.107	8557.26	203	47	36
	NA12716	178556	23233.7	31863.8	2.00106	9118.81	189	36	27
	NA11892	13363.9	13029.2	3705.92	172.632	1959	205	45	36
	NA07357	15956.8	7666.58	3849.76	260.586	1554.61	193	43	35
	NA12546	16730.7	5059.23	5083	647.395	2355.32	201	56	43
	NA11918	55113.9	15873.4	16398.3	1108.08	3744.1	195	46	36
	NA12843	20975.1	3292.64	6486.19	491.007	1364.97	197	44	37
	NA12829	10022.9	2381.3	2627.53	396.227	746.436	190	43	37
	NA12760	33935.6	9594.59	10977.7	2.00074	2734.66	196	47	36
	NA12234	27679.9	24434.7	8198.91	655.431	7328.19	173	44	34
	NA11881	21785.8	4199.79	5319.13	381.997	1613.49	201	48	41
	NA12890	31153.9	10706.9	8328	434.758	2692.45	207	47	41
	NA12815	7053.1	3507.81	5643.83	659.338	1424.4	216	54	42
	NA12717	8404.38	3142.71	2823.04	315.743	653.25	216	56	43
	NA12400	12412.8	2130.71	2911.27	303.817	1413.65	207	49	37
	NA07000	9616.04	3383.7	3277.15	315.882	1181.04	207	47	36
	NA12275	10222.7	1280.69	1261.61	570.239	828.365	190	43	34
	NA07051	20482.3	4149.57	2605.41	249.641	1650.12	196	48	39
	NA12762	18994.7	5978.75	9609.8	573.653	1810.27	211	51	42
	NA12775	9226.49	79.5442	1777.83	396.54	59.5048	205	45	39
	NA11831	39834.4	9594.08	22596.7	47.8378	3020.74	196	46	41
	NA12827	14351.7	2885.12	2613.55	823.638	1615.41	215	50	41
	NA12342	33591.4	2439.23	4236.94	430.483	1029.83	201	45	35
	NA07048	16763.5	7284.88	3895.32	186.316	2148.31	210	47	41
	NA12718	81956.5	14134.7	7906.56	1650.59	5381.55	190	45	37
	NA12751	14029.3	2718.27	4143.55	417.863	1331.24	203	56	46
	NA12413	18277.4	7376.27	5249.92	180.472	3226.18	188	44	35
	NA12155	13075.1	5762.13	3290.04	158.403	1953.32	199	47	37
	NA11843	69391.1	36674.6	12262.2	2.00035	7730.88	205	48	37
	NA12814	31532.7	5920.08	10658.1	857.351	2641.28	177	44	36
	NA12006	23206.1	8647.31	10436.3	771.933	3641.52	205	57	46
	NA12761	10081.6	3848.5	5916.03	523.284	1309.5	198	47	39
	NA12156	8698.98	3048.37	1959.17	263.632	1107.9	188	42	34
	NA12872	18301.7	3116.81	6366.84	865.905	1645.73	188	40	32
	NA06994	24744.9	10791.3	10155.5	575.899	2815.01	191	47	38
	NA12043	67044.7	29833	21239.6	2.00057	9927.55	199	45	36
	NA12045	15305.6	1528.91	4559.89	310.871	897.81	195	44	36
	NA12842	29825.2	7625.23	3263.36	788.582	1961.31	211	49	41
	NA12286	10567	2519.97	1989.82	310.662	1190.79	203	42	35
	NA11931	13524	1957.26	1265.64	67.9925	865.718	218	56	44
	NA12830	56241	12766	8121.64	2	3811.62	182	40	32
	NA12399	26507.9	6403.61	5027.89	1082.37	2318.4	205	49	40
	NA12282	25923.3	8463.84	4910.06	29.1079	3205.66	192	51	43
	NA07037	28609.4	8254.73	10242.3	734.206	2776.88	199	45	38
	NA12749	21728.8	4955.95	6996.23	1058.46	1660.81	192	44	36
	NA11930	26875.3	12870	3972.21	504.836	3929.59	198	42	36
	NA12776	9637.5	2178.44	1300.99	426.089	1089.99	215	52	43
	NA12273	11717.4	1249.94	1807.41	491.267	657.645	204	51	42
	NA11894	29293.1	5809.45	6172.66	469.715	2032.5	205	45	36
	NA12874	56967.8	25067.9	10799.5	2.00031	10085.9	194	44	38
	NA12347	23315.8	12469.3	5504.29	508.346	5157.4	204	46	39
	NA06986	78471.8	18639.4	19409.6	344.086	4588.7	197	44	39
	NA10847	21666.8	3673.83	5219.06	576.621	1595.86	214	56	43
	NA11995	10080.9	3500.6	2627.29	11.2237	1373.77	192	48	36
	NA12144	14219.3	3656.68	4429.57	308.695	1188.76	202	50	43
	NA12777	59687.1	13794.2	14325.7	53.8931	3879.1	197	50	43
	NA06989	68738.5	7366.14	10919.2	812.685	2954.43	193	39	31

## Sheet: Table S10
Supplementary Table 10. EBV DNA copy numbergenes and genetic load of risk alleles.
			Risk Genetic load
	LCL Sample ID	Estimated EBV DNA copy number	MS risk SNPs	LCLeQTL	LCLeQTL*			Estimated EBV DNA copy number
	NA11931	122.256	218	56	44			Slope	P value
	NA12717	111.248	216	56	43		MS risk SNPs	0.003267 ± 0.01023	0.75
	NA12815	65.6205	216	54	42		LCLeQTL	0.005435 ± 0.004977	0.2776
	NA11840	94.4655	215	43	35		LCLeQTL*	0.004959 ± 0.004161	0.2365
	NA11992	44.7944	215	53	40
	NA12776	211.679	215	52	43
	NA12827	76.3278	215	50	41
	NA10847	42.8265	214	56	43
	NA11920	19.1662	211	53	39
	NA12748	63.8259	211	51	41
	NA12762	107.368	211	51	42
	NA12842	66.6927	211	49	41
	NA07048	103.028	210	47	41
	NA12249	38.1176	210	54	43
	NA12873	416.214	209	47	38
	NA07000	18.046	207	47	36
	NA12341	99.058	207	49	38
	NA12400	145.555	207	49	37
	NA12890	25.8277	207	47	41
	NA12828	34.9941	206	52	42
	NA07056	122.759	205	53	43
	NA11830	212.574	205	49	38
	NA11843	12.1179	205	48	37
	NA11892	75.6671	205	45	36
	NA11894	141.341	205	45	36
	NA12006	174.479	205	57	46
	NA12154	99.2919	205	53	40
	NA12399	166.552	205	49	40
	NA12750	61.6082	205	44	34
	NA12775	136.628	205	45	39
	NA12273	40.4579	204	51	42
	NA12287	139.576	204	56	47
	NA12347	47.4218	204	46	39
	NA11829	18.0472	203	49	42
	NA11919	128.694	203	55	46
	NA12003	36.2955	203	51	43
	NA12286	183.807	203	42	35
	NA12751	78.0958	203	56	46
	NA12144	376.517	202	50	43
	NA12283	181.304	202	50	42
	NA12340	28.8105	202	47	41
	NA11881	127.932	201	48	41
	NA12272	55.869	201	51	40
	NA12342	53.9213	201	45	35
	NA12383	58.7718	201	49	40
	NA12546	403.833	201	56	43
	NA07347	10.254	200	47	38
	NA12414	44.4996	200	50	38
	NA12489	150.44	200	49	40
	NA12812	23.0021	200	42	35
	NA07037	31.0941	199	45	38
	NA11994	144.662	199	47	40
	NA12043	20.8386	199	45	36
	NA12155	65.4048	199	47	37
	NA11832	37.6869	198	52	40
	NA11930	39.0164	198	42	36
	NA12761	152.421	198	47	39
	NA06986	15.3863	197	44	39
	NA12005	248.109	197	50	42
	NA12777	28.5795	197	50	43
	NA12843	84.7025	197	44	37
	NA07051	214.671	196	48	39
	NA11831	53.4613	196	46	41
	NA12058	5.80854	196	47	39
	NA12760	17.7978	196	47	36
	NA11918	66.7539	195	46	36
	NA12045	55.1718	195	44	36
	NA12813	98.1592	194	49	41
	NA12874	28.6592	194	44	38
	NA12889	119.367	194	51	42
	NA06989	135.78	193	39	31
	NA07357	44.8855	193	43	35
	NA10851	228.727	193	39	32
	NA11893	20.7665	193	44	35
	NA11995	40.2882	192	48	36
	NA12044	34.9816	192	45	35
	NA12282	49.0285	192	51	43
	NA12749	416.484	192	44	36
	NA06984	223.691	191	45	34
	NA06994	98.9522	191	47	38
	NA12275	103.283	190	43	34
	NA12718	39.9207	190	45	37
	NA12778	100.055	190	46	39
	NA12829	24.9027	190	43	37
	NA12348	376.411	189	47	38
	NA12716	12.6075	189	36	27
	NA12156	116.825	188	42	34
	NA12413	81.9853	188	44	35
	NA12872	75.7739	188	40	32
	NA12830	56.6914	182	40	32
	NA12814	87.8153	177	44	36
	NA12763	94.6503	176	50	38
	NA12234	16.1114	173	44	34

[truncated: 1 more sheets: Table S11]
